# Supplementary material for: 4-[(E)-(2,4,5-Trimeth­oxy­benzyl­idene)amino]-1,5-dimethyl-2-phenyl-1H-pyrazol-3(2H)-one
Source: Acta Crystallogr Sect E Struct Rep Online. 2010 Jun 16;66(Pt 7):o1656–7. doi: 10.1107/S1600536810021586 (PMC3006971; doi:10.1107/S1600536810021586)
Supplement: Supplementary file 2 [file e-66-o1656-Isup2.hkl]

#
# h,k,l, Fc-squared, Fo-squared, sigma(Fo-squared) and status flag
#
data_I
_shelx_title ' c15m in P2(1)/c (100K)'
_shelx_refln_list_code          4
_shelx_F_calc_maximum      126.35
_exptl_crystal_F_000       808.00
_reflns_d_resolution_high  0.7108
 
loop_
 _symmetry_equiv_pos_as_xyz
 'x, y, z'
 '-x, y+1/2, -z+1/2'
 '-x, -y, -z'
 'x, -y-1/2, z-1/2'
 
_cell_length_a    21.0128
_cell_length_b     7.4242
_cell_length_c    12.5194
_cell_angle_alpha  90.000
_cell_angle_beta   98.675
_cell_angle_gamma  90.000
 
_shelx_F_squared_multiplier     1.000
 
loop_
 _refln_index_h
 _refln_index_k
 _refln_index_l
 _refln_F_squared_calc
 _refln_F_squared_meas
 _refln_F_squared_sigma
 _refln_observed_status
   1   0   0      394.44        0.04      0.08 o
   3   0   0      646.49      618.45     19.71 o
   4   0   0     4841.50     4921.22    149.68 o
   5   0   0     1907.46     1745.22     54.40 o
   6   0   0       68.95       72.92      4.35 o
   7   0   0     1097.17     1145.28     36.96 o
   8   0   0        9.28        8.18      2.08 o
   9   0   0      386.29      413.03      7.06 o
  10   0   0      886.22     1047.90     18.05 o
  11   0   0     2163.39     2399.93     31.52 o
  12   0   0      178.47      203.04      4.01 o
  13   0   0       61.19       31.27      2.47 o
  14   0   0       20.20       11.69      1.25 o
  15   0   0      546.53      472.27      8.65 o
  16   0   0      501.33      473.39      8.79 o
  17   0   0     1530.45     1458.63     22.80 o
  18   0   0     2499.88     2412.91     32.73 o
  19   0   0      516.48      524.83      9.04 o
  20   0   0     1017.93      937.88     14.45 o
  21   0   0        0.60       -0.23      1.43 o
  22   0   0       75.55       63.84      3.53 o
  23   0   0        5.39        9.82      3.93 o
  24   0   0        3.62        0.03      2.04 o
  25   0   0       10.14        8.65      2.71 o
  26   0   0       11.45       12.45      4.36 o
  27   0   0       45.27       51.68      4.96 o
  28   0   0        9.47        7.48      6.04 o
  29   0   0        1.86       -2.03      4.73 o
   1   1   0        0.96        0.54      0.45 o
   3   1   0       31.17       26.88      5.48 o
   4   1   0       89.99       99.58      2.74 o
   5   1   0      135.45      116.26      3.18 o
   6   1   0      183.41      191.08      4.63 o
   7   1   0     1834.60     2007.45     35.76 o
   8   1   0       88.42       56.89      2.46 o
   9   1   0      556.15      653.78      8.81 o
  10   1   0       98.84      114.69      2.27 o
  11   1   0     1829.20     2294.65     25.37 o
  12   1   0      106.75      108.09      2.50 o
  13   1   0       20.46       21.35      0.93 o
  14   1   0       85.78       90.55      2.60 o
  15   1   0       52.78       47.34      1.71 o
  16   1   0      252.63      252.89      4.22 o
  17   1   0       24.16       29.23      1.90 o
  18   1   0        0.86        4.35      1.03 o
  19   1   0      363.11      341.85      5.61 o
  20   1   0      141.91      138.96      3.36 o
  21   1   0        0.59        0.71      1.15 o
  22   1   0       20.44       29.49      1.95 o
  23   1   0        8.40        4.14      1.28 o
  24   1   0       87.16       89.41      3.41 o
  25   1   0       47.06       40.41      2.45 o
  26   1   0      146.61      158.47      4.55 o
  27   1   0      293.70      326.30      6.85 o
  28   1   0      217.43      212.05      6.19 o
  29   1   0       14.02       16.26      2.39 o
   0   2   0     6073.99     6005.93    130.54 o
   1   2   0      736.82      729.40     14.58 o
   2   2   0       11.69        8.05      0.98 o
   3   2   0       56.35       53.39      2.49 o
   4   2   0       20.42       12.66      1.42 o
   6   2   0      621.53      668.68     22.77 o
   7   2   0      234.09      223.54      7.68 o
   8   2   0      218.07      236.14      6.06 o
   9   2   0      507.68      542.73      9.67 o
  10   2   0      195.60      187.11      3.95 o
  11   2   0        6.05        1.75      1.00 o
  12   2   0       83.77       84.81      2.55 o
  13   2   0     1951.20     2105.91     22.44 o
  14   2   0       30.12       30.11      1.29 o
  15   2   0      121.55      130.88      2.65 o
  16   2   0     3113.52     3149.00     32.98 o
  17   2   0     1472.26     1532.94     17.06 o
  18   2   0      384.46      353.60      5.30 o
  19   2   0       62.44       84.97      2.74 o
  20   2   0      206.48      157.51      3.71 o
  21   2   0       30.15       29.61      1.85 o
  22   2   0        2.40        0.56      1.50 o
  23   2   0       10.72        9.62      1.61 o
  24   2   0       33.93       30.17      2.47 o
  25   2   0        0.03       -0.27      1.50 o
  26   2   0       22.62       22.69      2.48 o
  27   2   0       53.79       51.68      3.39 o
  28   2   0        1.70        2.11      2.58 o
   1   3   0      323.14      197.57      9.92 o
   2   3   0     3432.79     3259.60    219.26 o
   3   3   0       67.77       74.24      3.55 o
   4   3   0      124.19      131.72      4.19 o
   5   3   0       18.51       14.78      1.77 o
   6   3   0      614.84      302.69     11.44 o
   7   3   0     1076.32     1160.50     26.18 o
   8   3   0      706.66      744.77     14.50 o
   9   3   0      364.51      409.69     11.92 o
  10   3   0      196.60      215.20      7.91 o
  11   3   0      251.05      272.22      6.13 o
  12   3   0      123.82      116.99      3.75 o
  13   3   0       10.85       14.29      1.62 o
  14   3   0     1502.05     1572.28     22.64 o
  15   3   0      238.27      259.44      5.78 o
  16   3   0      297.50      297.22      7.85 o
  17   3   0        3.95        0.71      1.55 o
  18   3   0      107.11      116.73      5.42 o
  19   3   0     1084.63     1061.26     24.10 o
  20   3   0      144.85      151.42      7.17 o
  21   3   0       28.09       27.16      3.29 o
  22   3   0       22.15       19.02      2.96 o
  23   3   0        0.14       -1.46      2.00 o
  24   3   0       69.11       63.21      8.56 o
  25   3   0      225.48      223.68      8.24 o
  26   3   0       85.77       86.59      4.53 o
  27   3   0      169.99      179.47      6.73 o
   0   4   0     9992.25    11105.05    241.15 o
   1   4   0      861.11      884.26     16.34 o
   2   4   0      672.28      710.87     15.89 o
   3   4   0     1212.45     1466.44     20.94 o
   4   4   0        0.23        1.43      0.75 o
   5   4   0       33.45       23.37      1.88 o
   6   4   0      221.31      243.22      6.00 o
   7   4   0       87.52       73.16      3.62 o
   8   4   0       65.38       84.42      2.95 o
   9   4   0       52.91       32.54      4.04 o
  10   4   0       64.44       89.70      3.59 o
  11   4   0       30.34       29.28      2.23 o
  12   4   0       42.58       48.65      2.92 o
  13   4   0      315.62      324.52      7.53 o
  14   4   0      290.50      301.40      7.34 o
  15   4   0      152.39      164.61      6.10 o
  16   4   0     2206.35     2198.58     40.85 o
  17   4   0       65.16       54.18      4.15 o
  18   4   0      460.21      433.35     11.65 o
  19   4   0       98.01       97.04      7.22 o
  20   4   0      976.92      965.35     21.32 o
  21   4   0       24.80       23.65      3.44 o
  22   4   0        0.11       -0.22      2.81 o
  23   4   0       55.05       55.69      4.67 o
  24   4   0        2.97        1.86      2.49 o
  25   4   0       19.71       18.85      3.51 o
  26   4   0      177.58      200.83     15.71 o
   1   5   0      952.39     1026.89     19.24 o
   2   5   0      165.72      151.62      9.25 o
   3   5   0      411.60      454.08      7.35 o
   4   5   0      528.98      562.22     12.48 o
   5   5   0       98.39      109.88      4.66 o
   6   5   0      696.12      743.48     14.28 o
   7   5   0      796.12      860.40     16.18 o
   8   5   0      216.92      142.89      6.44 o
   9   5   0       38.73       30.23      3.81 o
  10   5   0       38.47       39.98      3.34 o
  11   5   0     3359.67     3359.26     61.74 o
  12   5   0      651.49      612.74     14.77 o
  13   5   0        6.54        4.72      2.86 o
  14   5   0      205.09      197.33      9.26 o
  15   5   0      176.25      170.44      9.47 o
  16   5   0      127.30      119.24      8.82 o
  17   5   0        0.27       -1.41      1.86 o
  18   5   0      380.46      375.80     10.87 o
  19   5   0        0.01        2.72      2.25 o
  20   5   0       10.76       12.83      2.98 o
  21   5   0       23.09       18.64      3.39 o
  22   5   0       34.06       42.63      4.63 o
  23   5   0        0.24        1.01      3.22 o
  24   5   0       35.71       40.31      9.07 o
  25   5   0      223.23      243.41     11.30 o
   0   6   0      884.34      852.64     24.37 o
   1   6   0        3.20        2.77      1.69 o
   2   6   0       18.50       19.60      2.92 o
   3   6   0      772.28      794.90     13.59 o
   4   6   0      119.20      113.15      3.85 o
   5   6   0        6.80        7.29      1.52 o
   6   6   0      476.67      459.38      9.31 o
   7   6   0       14.88       20.00      2.58 o
   8   6   0       45.40       34.96      3.27 o
   9   6   0      645.75      643.07     15.30 o
  10   6   0      496.65      487.59     14.85 o
  11   6   0       25.22       19.21      3.45 o
  12   6   0        0.21        0.37      2.23 o
  13   6   0      165.27      144.99      8.00 o
  14   6   0        0.11        2.31      2.60 o
  15   6   0       19.53       21.20      5.81 o
  16   6   0       72.14       54.46      9.82 o
  17   6   0        0.37        0.84      2.93 o
  18   6   0        7.63       12.70      3.96 o
  19   6   0       10.81       18.06      3.33 o
  20   6   0      111.61      137.11      9.31 o
  21   6   0       94.96      102.30      6.69 o
  22   6   0       27.43       38.68      6.22 o
  23   6   0       91.14      105.74      7.16 o
   1   7   0        2.71        2.15      2.39 o
   2   7   0      499.14      452.07     11.53 o
   3   7   0        2.86        1.82      1.37 o
   4   7   0        9.57        4.03      1.53 o
   5   7   0     1781.28     1750.58     27.43 o
   6   7   0      226.68      228.00      7.07 o
   7   7   0     1508.40     1458.65     26.13 o
   8   7   0       70.65       77.36      4.82 o
   9   7   0       46.63       41.90      4.76 o
  10   7   0      211.33      225.42      9.77 o
  11   7   0      375.29      374.75     13.67 o
  12   7   0       45.79       48.04      6.45 o
  13   7   0      186.51      199.06      9.85 o
  14   7   0       50.48       47.22      5.71 o
  15   7   0       68.88       57.31      6.27 o
  16   7   0      194.62      201.86     10.61 o
  17   7   0      154.95      151.74     15.18 o
  18   7   0       24.72       21.66      5.09 o
  19   7   0        1.67       -0.43      3.22 o
  20   7   0       25.91       15.96      5.47 o
  21   7   0       25.60       16.90      5.10 o
   0   8   0      164.89      177.18     10.21 o
   1   8   0        0.06       -1.37      2.04 o
   2   8   0       11.16        7.94      1.66 o
   3   8   0      105.63      129.86      4.90 o
   4   8   0      537.01      505.66     10.81 o
   5   8   0      167.18      195.30     10.85 o
   6   8   0       51.30       55.50      3.99 o
   7   8   0      372.55      367.00     12.98 o
   8   8   0       23.69       26.33      4.15 o
   9   8   0        0.43       -0.68      2.43 o
  10   8   0      161.92      155.07      8.75 o
  11   8   0        3.43        4.21      2.97 o
  12   8   0       30.40       30.62      6.64 o
  13   8   0      108.17      117.01      8.86 o
  14   8   0       66.71       64.65     10.30 o
  15   8   0       63.52       66.02      7.19 o
  16   8   0       20.66       19.71      6.37 o
  17   8   0       46.91       54.14     11.10 o
  18   8   0       56.94       53.65     12.31 o
   1   9   0       30.11       28.12      2.49 o
   2   9   0       31.14       31.83      2.81 o
   3   9   0       16.13       21.93      2.55 o
   4   9   0       51.05       62.16      4.68 o
   5   9   0       96.23       94.58      6.32 o
   6   9   0       16.49       16.12      3.58 o
   7   9   0       19.12       15.60      3.67 o
   8   9   0       40.31       32.32      4.64 o
   9   9   0      275.67      262.19     11.57 o
  10   9   0        0.99        3.38      3.28 o
  11   9   0        0.20        6.73      3.36 o
  12   9   0       28.47       38.18      5.62 o
  13   9   0      137.20      141.02      9.55 o
  14   9   0       93.80      101.69      8.84 o
   0  10   0       57.69       61.87      4.91 o
   1  10   0       74.49       79.32      7.78 o
   2  10   0        0.02        0.79      2.19 o
   3  10   0      376.18      382.53     13.28 o
   4  10   0       29.93       42.22      6.11 o
   5  10   0       56.63       47.89      5.28 o
   6  10   0       15.53       15.39      3.70 o
   7  10   0        0.91        3.88      3.01 o
   8  10   0        9.20        9.18      3.67 o
 -29   1   1       67.59       70.38      3.93 o
 -28   1   1       27.87       29.83      3.62 o
 -27   1   1       15.14       20.10      2.18 o
 -26   1   1       75.58       78.59      4.64 o
 -25   1   1      130.62      135.84      3.94 o
 -24   1   1      179.82      188.97      4.80 o
 -23   1   1      181.95      192.05      4.79 o
 -22   1   1       32.34       25.96      2.46 o
 -21   1   1       96.79       87.75      4.13 o
 -20   1   1      264.89      273.24      5.28 o
 -19   1   1      398.78      333.39      5.89 o
 -18   1   1      509.03      478.42      6.61 o
 -17   1   1      230.41      215.89      4.33 o
 -16   1   1       87.03       81.61      2.60 o
 -15   1   1      100.39       95.95      2.29 o
 -14   1   1      318.40      314.44      5.72 o
 -13   1   1       33.59       39.49      1.33 o
 -12   1   1        0.17       -0.27      0.43 o
 -11   1   1       45.40       41.51      2.05 o
 -10   1   1     6907.74     7309.10    174.57 o
  -9   1   1     1138.51     1053.16     16.08 o
  -8   1   1      517.33      536.93     17.34 o
  -7   1   1     1362.99     1466.57     26.46 o
  -6   1   1     9722.95     9857.65    205.00 o
  -5   1   1      237.60      212.63      4.18 o
  -4   1   1       80.61       90.67      2.17 o
  -3   1   1     2467.09     2536.31     45.27 o
  -2   1   1      765.88      789.50     14.50 o
  -1   1   1      435.36      400.23      9.30 o
   0   1   1        0.91        1.39      1.84 o
   1   1   1     2316.49     2402.46     52.44 o
   2   1   1        9.83        5.56      1.02 o
   3   1   1      116.12      126.56      6.24 o
   4   1   1     5823.96     6185.08    155.03 o
   5   1   1       88.16       69.34      2.47 o
   6   1   1      526.58      516.90     26.91 o
   7   1   1     7943.35     8619.37    179.34 o
   8   1   1      179.95      196.50      3.38 o
   9   1   1      468.89      451.55     16.10 o
  10   1   1     1069.41     1250.86     14.56 o
  11   1   1      140.52      152.35      2.63 o
  12   1   1      173.80      164.75      3.31 o
  13   1   1     1133.66     1174.66     11.65 o
  14   1   1      535.98      634.45      8.42 o
  15   1   1        0.00       -0.27      0.49 o
  16   1   1      135.34      118.35      2.59 o
  17   1   1      327.77      317.00      4.96 o
  18   1   1      783.60      737.77      9.35 o
  19   1   1      601.73      551.22      7.55 o
  20   1   1      340.34      274.92      4.77 o
  21   1   1       94.92       82.68      2.74 o
  22   1   1       10.89        6.83      1.33 o
  23   1   1       18.88       14.55      1.63 o
  24   1   1        0.39       -0.49      1.22 o
  25   1   1       27.81       24.54      2.24 o
  26   1   1        5.48        5.13      1.91 o
  27   1   1      130.03      149.79      5.17 o
  28   1   1       61.65       66.50      3.81 o
 -28   2   1      301.18      332.93      8.34 o
 -27   2   1      321.32      351.26      7.94 o
 -26   2   1       17.86       17.85      2.54 o
 -25   2   1        1.49        0.21      1.74 o
 -24   2   1        4.25        6.55      1.56 o
 -23   2   1       19.01       15.56      1.52 o
 -22   2   1       40.20       45.02      2.20 o
 -21   2   1     1028.80      935.11     12.97 o
 -20   2   1     1889.10     1814.24     22.87 o
 -19   2   1     2538.36     2380.65     29.16 o
 -18   2   1        2.00        2.86      1.11 o
 -17   2   1      894.24      943.96     11.86 o
 -16   2   1       77.49       73.21      2.54 o
 -15   2   1      947.80      916.67     10.66 o
 -14   2   1      675.28      695.30      8.84 o
 -13   2   1      130.92      122.24      2.34 o
 -12   2   1        5.07        5.72      0.68 o
 -11   2   1      959.80     1076.63     15.49 o
 -10   2   1      437.37      485.49      7.72 o
  -9   2   1      145.11      168.63      3.40 o
  -8   2   1      460.57      499.47     10.47 o
  -7   2   1      202.54      228.24      5.00 o
  -6   2   1      177.82      165.40      5.52 o
  -4   2   1     4838.82     5018.44     86.93 o
  -3   2   1     2075.45     1010.97     34.49 o
  -2   2   1      470.61      509.11      9.63 o
  -1   2   1     9973.68    10555.43    227.13 o
   0   2   1    10430.88    10765.02    231.62 o
   2   2   1     1117.75     1154.77     21.00 o
   3   2   1     2403.37     2511.78     44.27 o
   4   2   1        9.65        6.70      1.39 o
   5   2   1        0.17       -0.90      0.45 o
   6   2   1     1365.91     1299.91    136.90 o
   7   2   1      207.78      196.12      5.28 o
   8   2   1      456.50      475.10      9.83 o
   9   2   1      281.17      287.58      6.85 o
  10   2   1      346.30      363.74      7.24 o
  11   2   1       50.13       67.24      2.45 o
  12   2   1      142.58      119.10      2.39 o
  13   2   1       32.44       27.06      1.16 o
  14   2   1      461.25      462.30      6.06 o
  15   2   1        3.36        7.93      0.94 o
  16   2   1     4036.87     3766.67     39.15 o
  17   2   1     4896.01     4587.28     47.38 o
  18   2   1     1133.33     1014.00     12.77 o
  19   2   1      502.25      460.01      6.90 o
  20   2   1       55.03       44.84      2.15 o
  21   2   1      485.20      512.94      7.67 o
  22   2   1        0.95       -0.04      0.99 o
  23   2   1        1.14        0.21      1.02 o
  24   2   1       56.29       56.83      3.08 o
  25   2   1       58.48       54.22      3.51 o
  26   2   1        0.00       -2.04      1.85 o
  27   2   1       20.59       15.92      2.86 o
  28   2   1       56.47       63.56      4.72 o
 -28   3   1       83.99       95.52      5.39 o
 -27   3   1       26.15       29.30      3.75 o
 -26   3   1      767.48      810.88     17.90 o
 -25   3   1      142.78      152.77      6.84 o
 -24   3   1       12.37        6.84      2.57 o
 -23   3   1       91.95       96.33      7.63 o
 -22   3   1       55.53       57.63      4.51 o
 -21   3   1      105.12      121.67      5.71 o
 -20   3   1      243.38      248.12      7.11 o
 -19   3   1      179.45      162.76      5.54 o
 -18   3   1      863.49      852.54     15.73 o
 -17   3   1      739.43      683.59     13.10 o
 -16   3   1        0.55       -0.27      1.38 o
 -15   3   1        1.29       -0.29      1.44 o
 -14   3   1       21.41       20.31      2.07 o
 -13   3   1      362.74      339.37      7.39 o
 -12   3   1       12.18       23.28      1.87 o
 -11   3   1        2.56        5.70      1.15 o
 -10   3   1      337.77      362.07      8.54 o
  -9   3   1     1649.67     1715.90     31.95 o
  -8   3   1     1156.27     1330.14     19.32 o
  -7   3   1      178.07      171.81      4.25 o
  -6   3   1     1175.16     1254.28     51.84 o
  -5   3   1       78.12       77.67      9.71 o
  -4   3   1      137.37       92.84      6.86 o
  -3   3   1     4494.65     5038.61     76.37 o
  -2   3   1      836.11      901.42     21.38 o
  -1   3   1     1281.57     1258.70     94.56 o
   0   3   1     1583.03     1644.14     53.86 o
   1   3   1     2445.58     2583.81     82.45 o
   2   3   1     1880.47     1909.18     78.90 o
   3   3   1       38.71       37.97      2.07 o
   4   3   1      109.83      106.23      4.14 o
   5   3   1       92.24      105.50      4.35 o
   6   3   1     2027.78     1395.37     46.55 o
   7   3   1     1716.80     1865.65     32.78 o
   8   3   1      159.97      183.22     10.92 o
   9   3   1      102.04      116.07      3.51 o
  10   3   1     2309.58     2530.85     39.12 o
  11   3   1        8.13       16.19      1.65 o
  12   3   1        9.19        7.77      1.24 o
  13   3   1        3.18        4.59      1.14 o
  14   3   1        0.80        0.46      1.08 o
  15   3   1      255.90      239.45      5.59 o
  16   3   1       97.74      102.55      3.72 o
  17   3   1      156.70      150.10      4.52 o
  18   3   1      786.66      763.91     14.51 o
  19   3   1     1015.31     1006.28     21.25 o
  20   3   1       65.37       75.45      4.78 o
  21   3   1       37.02       34.57      3.48 o
  22   3   1       13.07       16.38      3.82 o
  23   3   1      160.68      158.21      5.91 o
  24   3   1        0.40        1.96      2.12 o
  25   3   1       70.42       74.74      4.86 o
  26   3   1       56.53       68.54      4.21 o
  27   3   1      362.94      383.63      9.08 o
 -27   4   1       14.95       13.85      3.82 o
 -26   4   1       70.03       70.48      5.45 o
 -25   4   1       14.18       13.02      3.09 o
 -24   4   1       41.88       50.68      4.65 o
 -23   4   1        0.39       -1.33      2.28 o
 -22   4   1       19.54       27.53      6.40 o
 -21   4   1      110.29      101.21      7.74 o
 -20   4   1       44.43       38.06      3.97 o
 -19   4   1       71.31       84.46      6.04 o
 -18   4   1      250.55      256.70      8.32 o
 -17   4   1       17.29       19.11      2.80 o
 -16   4   1      368.57      363.73     10.00 o
 -15   4   1       94.34       92.65      4.86 o
 -14   4   1       72.12       68.16      4.18 o
 -13   4   1      118.21       99.82      4.68 o
 -12   4   1      686.74      699.25     24.20 o
 -11   4   1     1470.24     1452.60     27.30 o
 -10   4   1       58.43       64.67     13.93 o
  -9   4   1      446.42      482.99     12.68 o
  -8   4   1     1739.67     1584.80    134.68 o
  -7   4   1     1467.88     1494.90     46.11 o
  -6   4   1      481.07      498.13     17.32 o
  -5   4   1      224.77      246.31      6.75 o
  -4   4   1     2103.64     2294.12     29.43 o
  -3   4   1      832.68      897.46     12.38 o
  -2   4   1      337.74      359.56      8.18 o
  -1   4   1      235.85      273.12      7.11 o
   0   4   1       23.05       22.39      2.38 o
   1   4   1     1551.58     1762.52     34.24 o
   2   4   1     3034.88     3170.68     58.85 o
   3   4   1      370.75      422.84      7.19 o
   4   4   1     1263.17     1397.25     23.31 o
   5   4   1      874.85      856.58     17.40 o
   6   4   1       21.28       33.35      2.56 o
   7   4   1      159.36      195.64      8.57 o
   8   4   1       23.60        9.83      5.05 o
   9   4   1     1338.52     1431.98     26.22 o
  10   4   1      322.83      318.23      7.80 o
  11   4   1       69.92       62.40      3.29 o
  12   4   1       29.97       23.17      2.16 o
  13   4   1      770.01      728.76     13.73 o
  14   4   1      503.43      479.81     10.18 o
  15   4   1      153.68      145.82      4.94 o
  16   4   1      366.67      329.01      9.43 o
  17   4   1       30.85       36.69      4.71 o
  18   4   1        0.03        0.07      1.94 o
  19   4   1       54.86       59.66      5.23 o
  20   4   1       81.15       75.43      5.21 o
  21   4   1       67.18       70.40      6.02 o
  22   4   1        0.21        0.13      2.59 o
  23   4   1       27.60       28.68      3.74 o
  24   4   1        9.34        4.03      2.41 o
  25   4   1       22.86       19.39      3.65 o
  26   4   1       33.76       35.03      3.82 o
 -25   5   1        1.06        3.71      3.75 o
 -24   5   1       59.61       58.10      7.03 o
 -23   5   1       75.06       71.46      6.80 o
 -22   5   1      236.79      264.35      9.52 o
 -21   5   1       44.36       44.88      4.82 o
 -20   5   1      217.61      232.29     11.73 o
 -19   5   1       30.67       25.63      3.40 o
 -18   5   1      122.58      120.15      6.21 o
 -17   5   1       99.24       96.34      5.60 o
 -16   5   1       18.86       22.90      3.03 o
 -15   5   1      225.54      242.21      7.88 o
 -14   5   1      228.70      248.59     12.19 o
 -13   5   1     1545.26     1447.18     36.35 o
 -12   5   1       39.67       36.04      4.43 o
 -11   5   1        1.11       -2.01      2.68 o
 -10   5   1      119.67      154.41      5.79 o
  -9   5   1      119.09      111.53      7.63 o
  -8   5   1      413.91      354.17     32.61 o
  -7   5   1      199.57      207.90      7.42 o
  -6   5   1        1.31        1.43      1.10 o
  -5   5   1       47.35       45.77      2.48 o
  -4   5   1       45.98       43.80      2.00 o
  -3   5   1      299.74      323.08      5.47 o
  -2   5   1      564.51      576.36     12.23 o
  -1   5   1       10.28        6.80      1.61 o
   0   5   1      306.36      315.17      8.09 o
   1   5   1      544.87      544.59     11.75 o
   2   5   1       70.14       77.25      4.78 o
   3   5   1      411.36      400.17      8.25 o
   4   5   1      605.64      635.83     10.58 o
   5   5   1        6.25       10.01      1.73 o
   6   5   1      350.79      399.10     14.21 o
   7   5   1      478.37      485.19     11.77 o
   8   5   1      161.77      141.28      9.22 o
   9   5   1       30.62       37.99      3.01 o
  10   5   1     2695.60     2704.71     50.45 o
  11   5   1      647.68      693.61     16.14 o
  12   5   1      652.27      654.51     15.60 o
  13   5   1       31.38       29.55      3.28 o
  14   5   1        0.80        4.32      2.62 o
  15   5   1       11.15       12.67      2.54 o
  16   5   1        2.46        1.11      2.00 o
  17   5   1       41.53       43.62      4.01 o
  18   5   1        0.28       -1.18      2.18 o
  19   5   1       69.33       64.36      4.91 o
  20   5   1       14.62       16.63      4.79 o
  21   5   1        0.15        2.53      2.56 o
  22   5   1       59.85       62.88      6.26 o
  23   5   1       53.20       63.71      6.98 o
  24   5   1       18.94       17.51      4.28 o
  25   5   1       31.22       32.85      4.48 o
 -24   6   1       26.06       25.65      5.08 o
 -23   6   1        7.03        7.90      3.77 o
 -22   6   1        0.05       -3.12      2.40 o
 -21   6   1      110.43      116.80      7.10 o
 -20   6   1      146.76      134.07     11.85 o
 -19   6   1       28.18       39.77      4.21 o
 -18   6   1       26.55       27.00      6.77 o
 -17   6   1      760.01      747.08     23.25 o
 -16   6   1      275.31      270.10     11.96 o
 -15   6   1        9.18        5.24      4.20 o
 -14   6   1       80.26       81.14      6.84 o
 -13   6   1        0.06       -1.25      2.58 o
 -12   6   1      304.49      282.35     11.31 o
 -11   6   1      143.39      129.02      7.47 o
 -10   6   1      160.41      148.97      7.60 o
  -9   6   1      764.16      734.11     13.85 o
  -8   6   1       16.61       10.63      3.11 o
  -7   6   1     1050.26     1007.62     16.96 o
  -6   6   1      266.00      246.83      6.11 o
  -5   6   1        4.18        9.86      1.59 o
  -4   6   1      125.05      117.22      3.90 o
  -3   6   1      201.33      202.01      4.14 o
  -2   6   1      491.61      521.57     12.01 o
  -1   6   1      679.13      740.90     15.52 o
   0   6   1      641.46      687.57     14.70 o
   1   6   1      529.88      540.58     12.37 o
   2   6   1      497.48      513.98      9.54 o
   3   6   1        3.28        2.90      2.02 o
   4   6   1       35.77       27.63      2.34 o
   5   6   1     1072.25     1038.53     21.64 o
   6   6   1      287.42      289.93     13.45 o
   7   6   1       87.09       82.73      7.79 o
   8   6   1      157.95      162.01      6.42 o
   9   6   1      326.98      324.58      9.65 o
  10   6   1       48.74       48.01      4.04 o
  11   6   1       28.88       27.70      3.35 o
  12   6   1      881.47      835.90     23.65 o
  13   6   1       29.45       25.83      4.19 o
  14   6   1      548.53      514.27     17.10 o
  15   6   1       36.07       30.09      4.68 o
  16   6   1      402.73      377.46     14.47 o
  17   6   1      407.80      402.31     15.39 o
  18   6   1      243.76      252.77      8.99 o
  19   6   1        0.97       -0.12      2.43 o
  20   6   1        3.98        1.90      2.56 o
  21   6   1       82.29       84.62      8.68 o
  22   6   1       61.89       68.42      5.76 o
  23   6   1       31.67       35.31      5.59 o
 -21   7   1        1.45        2.76      3.87 o
 -20   7   1       81.15       75.38      8.06 o
 -19   7   1       83.29       82.19      8.97 o
 -18   7   1      163.67      156.75     10.27 o
 -17   7   1      119.95      115.83      9.24 o
 -16   7   1        0.73        2.85      3.21 o
 -15   7   1      282.48      304.18     13.14 o
 -14   7   1        1.46       -2.19      2.71 o
 -13   7   1        1.19        4.89      3.04 o
 -12   7   1       11.28        8.50      3.09 o
 -11   7   1       21.10       16.26      3.55 o
 -10   7   1       18.96       14.93      3.28 o
  -9   7   1      410.89      419.20     14.23 o
  -8   7   1        4.40        3.21      2.47 o
  -7   7   1       49.73       48.39      3.77 o
  -6   7   1     2363.79     2312.07     35.00 o
  -5   7   1       21.26       22.73      3.10 o
  -4   7   1      122.95      119.91      4.39 o
  -3   7   1      197.96      215.79      5.61 o
  -2   7   1       26.93       36.57      3.55 o
  -1   7   1      192.95      204.04      7.23 o
   0   7   1     1815.18     1739.81     31.67 o
   1   7   1      182.57      169.79      8.39 o
   2   7   1        2.86        6.54      1.55 o
   3   7   1      266.95      254.05      6.35 o
   4   7   1      291.18      261.61      7.18 o
   5   7   1       28.76       31.98      2.90 o
   6   7   1      739.29      722.37     14.92 o
   7   7   1      292.18      262.77      9.86 o
   8   7   1        1.16        3.15      2.05 o
   9   7   1        0.01       -1.27      1.84 o
  10   7   1      737.26      707.33     20.93 o
  11   7   1      374.07      371.79     13.69 o
  12   7   1       19.75       20.69      4.42 o
  13   7   1      147.68      143.50      8.77 o
  14   7   1       16.34       23.09      4.41 o
  15   7   1      105.29      110.02      8.38 o
  16   7   1        4.04        6.53      3.60 o
  17   7   1       19.62       21.33     11.39 o
  18   7   1       93.26       84.25     11.53 o
  19   7   1       91.16       81.14      8.18 o
  20   7   1      328.07      311.57     14.55 o
  21   7   1       35.13       45.43      6.88 o
 -18   8   1        2.30        1.09      3.68 o
 -17   8   1        7.88        6.72      3.91 o
 -16   8   1       68.90       63.44      7.37 o
 -15   8   1        1.94       10.47      6.49 o
 -14   8   1      381.48      382.66     17.34 o
 -13   8   1        8.70        8.89      8.86 o
 -12   8   1       37.38       44.67      5.54 o
 -11   8   1        0.24        2.53      2.80 o
 -10   8   1       22.22       18.08      3.97 o
  -9   8   1       26.78       22.62      6.50 o
  -8   8   1      468.36      461.95     24.62 o
  -7   8   1      225.79      206.41      8.01 o
  -6   8   1        0.60       -0.59      2.10 o
  -5   8   1      491.00      454.95     10.04 o
  -4   8   1      227.21      196.41      5.87 o
  -3   8   1        4.92        2.48      1.58 o
  -2   8   1       49.99       47.74      2.95 o
  -1   8   1      109.93      120.74      6.69 o
   0   8   1      130.30      141.35      6.94 o
   1   8   1      318.28      301.14      7.10 o
   2   8   1       97.15       96.05      4.33 o
   3   8   1       23.07       16.32      2.74 o
   4   8   1      298.62      297.02      8.23 o
   5   8   1       61.46       49.32      3.75 o
   6   8   1       97.68       99.36      6.51 o
   7   8   1        0.01        1.33      1.89 o
   8   8   1        3.84        9.36      3.08 o
   9   8   1        7.21        8.79      3.20 o
  10   8   1       85.94       83.84      7.03 o
  11   8   1       27.05       36.63      4.95 o
  12   8   1        0.36        1.62      2.72 o
  13   8   1       86.30       84.18      7.53 o
  14   8   1       47.37       40.19      5.70 o
  15   8   1      164.31      159.78     10.03 o
  16   8   1       16.24       16.50      4.46 o
  17   8   1        9.22        1.68      3.78 o
  18   8   1      142.35      164.41     11.71 o
 -14   9   1       24.08       27.48      5.34 o
 -13   9   1      102.37      107.80      8.96 o
 -12   9   1        0.08        3.51      3.87 o
 -11   9   1        2.36        0.79      2.93 o
 -10   9   1        2.90        1.97      2.91 o
  -9   9   1       87.92       81.63      7.12 o
  -8   9   1       92.34       93.62      7.28 o
  -7   9   1      254.01      233.59     13.02 o
  -6   9   1        2.13        2.79      2.72 o
  -5   9   1      199.16      217.58      8.35 o
  -4   9   1       75.57       79.85      5.15 o
  -3   9   1        0.75       -0.73      1.91 o
  -2   9   1       16.96       22.93      2.53 o
  -1   9   1       38.17       40.18      5.17 o
   0   9   1       54.99       64.33      3.50 o
   1   9   1       36.14       37.42      3.04 o
   2   9   1        0.00       -0.89      1.65 o
   3   9   1        0.31       -0.91      1.70 o
   4   9   1       15.42        8.40      2.28 o
   5   9   1       61.83       68.93      4.59 o
   6   9   1       42.34       54.26      5.44 o
   7   9   1       77.02       74.12      6.46 o
   8   9   1        0.03        0.24      4.50 o
   9   9   1        0.17        3.84      5.12 o
  10   9   1      146.80      158.48      9.41 o
  11   9   1       52.99       49.18      5.99 o
  12   9   1        8.75        7.55      3.68 o
  13   9   1        0.14        1.38      7.01 o
  14   9   1       11.27        8.48      3.94 o
  -8  10   1       44.88       50.38     13.29 o
  -7  10   1       26.98       23.18      7.74 o
  -6  10   1       47.30       51.39      5.76 o
  -5  10   1        6.94        2.79      2.92 o
  -4  10   1        8.74       12.66      5.52 o
  -3  10   1        4.96        4.10      2.64 o
  -2  10   1       87.31       90.97     10.03 o
  -1  10   1        5.22        3.65      1.90 o
   0  10   1        0.23        0.16      1.38 o
   1  10   1       21.81       23.96      2.99 o
   2  10   1        2.44        0.81      2.31 o
   3  10   1        0.01        2.33      6.55 o
   4  10   1       41.33       44.09      4.95 o
   5  10   1       41.93       55.69      7.92 o
   6  10   1       27.28       31.67      4.77 o
   7  10   1       78.03       78.49      7.03 o
   8  10   1       41.34       42.74      5.59 o
 -29   0   2      161.51      142.26      7.36 o
 -28   0   2      143.07      141.29      7.35 o
 -27   0   2       22.07       19.40      3.63 o
 -26   0   2       54.56       47.20      4.98 o
 -25   0   2        2.10       -0.41      2.23 o
 -24   0   2      156.17      175.55      8.27 o
 -23   0   2      102.35       73.19      5.36 o
 -22   0   2      360.60      324.65      8.02 o
 -21   0   2      100.96      115.41      6.26 o
 -20   0   2      464.28      452.43      9.95 o
 -19   0   2        1.01       -0.35      1.15 o
 -18   0   2        0.56        1.52      1.55 o
 -17   0   2        3.99        5.35      1.27 o
 -16   0   2      768.44      845.56     14.03 o
 -15   0   2       51.90       44.03      2.27 o
 -14   0   2        9.39        9.12      1.16 o
 -13   0   2      821.28      920.38     15.21 o
 -12   0   2     2453.56     2759.06     35.43 o
 -11   0   2      648.89      775.15     11.19 o
 -10   0   2     2172.38     2401.99     34.94 o
  -9   0   2     3711.65     4178.03     59.58 o
  -6   0   2        0.02       -2.31      1.16 o
  -5   0   2     4476.80     4521.02     97.43 o
  -4   0   2      188.89      216.30      8.03 o
  -2   0   2     1796.69     1838.84     56.58 o
  -1   0   2      508.11      462.57     15.13 o
   0   0   2      344.76      355.18     12.41 o
   1   0   2     2055.23     2082.43     64.38 o
   5   0   2       39.82       37.55      2.43 o
   6   0   2        9.51       15.50      5.17 o
   7   0   2    15963.56    15642.21    444.55 o
   8   0   2     1106.14     1177.83     17.78 o
   9   0   2      917.19      878.79     12.40 o
  10   0   2     4152.33     4829.95     56.67 o
  11   0   2       46.34       46.74      2.08 o
  12   0   2      332.54      311.76      5.15 o
  13   0   2     1139.68     1094.64     17.64 o
  14   0   2      375.45      398.39      6.97 o
  15   0   2      672.53      675.58     10.65 o
  16   0   2     2854.42     2704.10     36.26 o
  17   0   2     1815.47     1756.09     24.53 o
  18   0   2       61.96       78.25      3.33 o
  19   0   2       40.79       37.28      2.31 o
  20   0   2      137.88      143.25      4.11 o
  21   0   2      226.27      255.15      5.73 o
  22   0   2      182.06      163.70      4.83 o
  23   0   2       49.81       42.38      3.68 o
  24   0   2       41.71       49.77      4.00 o
  25   0   2       24.81       28.01      3.84 o
  26   0   2      176.34      185.51      9.93 o
  27   0   2      390.53      446.50     25.01 o
  28   0   2       29.08       25.69      4.02 o
 -29   1   2      115.43      130.50      5.06 o
 -28   1   2       58.16       73.38      4.00 o
 -27   1   2        0.71        0.83      1.48 o
 -26   1   2       36.51       38.30      2.56 o
 -25   1   2       78.18       83.26      3.52 o
 -24   1   2       35.75       36.00      2.43 o
 -23   1   2        2.10        5.78      1.50 o
 -22   1   2       24.75       24.73      2.03 o
 -21   1   2      569.64      500.67      8.05 o
 -20   1   2      417.94      363.64      6.34 o
 -19   1   2       60.89       62.32      2.52 o
 -18   1   2       79.16       63.32      2.47 o
 -17   1   2      624.56      633.81      7.99 o
 -16   1   2       69.07       70.91      3.30 o
 -15   1   2       73.15       74.49      2.87 o
 -14   1   2      625.06      763.21     12.19 o
 -13   1   2        4.04        3.20      0.59 o
 -12   1   2      973.15     1017.76     11.13 o
 -11   1   2      123.79      176.19      3.17 o
 -10   1   2     1033.96     1132.09     19.71 o
  -9   1   2     3008.18     3179.93     52.70 o
  -8   1   2     1473.95     1603.73     24.58 o
  -7   1   2      331.75      342.59      7.87 o
  -6   1   2       23.60       28.35      1.96 o
  -5   1   2      171.01      201.39      5.03 o
  -4   1   2       96.21       97.98      3.73 o
  -3   1   2      176.29      229.81      4.82 o
  -2   1   2       75.00       74.39      7.93 o
   0   1   2     1292.71     1304.44     44.43 o
   1   1   2     1788.26     1760.75     91.78 o
   2   1   2     1356.40     1370.07     25.01 o
   3   1   2     1129.14     1196.09     21.72 o
   4   1   2        0.89        0.14      0.30 o
   6   1   2        0.71       -1.01      0.62 o
   7   1   2        2.58        3.75      0.72 o
   8   1   2     1524.87     1701.64     30.19 o
   9   1   2      330.36      340.09      4.95 o
  10   1   2      861.99      969.88     10.25 o
  11   1   2      358.85      372.88      4.97 o
  12   1   2      890.67      932.46     12.85 o
  13   1   2       38.31       39.48      1.73 o
  14   1   2       16.93       18.75      1.78 o
  15   1   2     1238.32     1251.66     13.74 o
  16   1   2       88.16       81.88      2.67 o
  17   1   2      293.09      275.96      4.70 o
  18   1   2      847.61      799.09     10.02 o
  19   1   2       33.58       24.18      1.61 o
  20   1   2       21.39       20.97      1.59 o
  21   1   2       13.79       19.24      1.58 o
  22   1   2       31.14       32.90      2.72 o
  23   1   2        4.64        7.26      1.45 o
  24   1   2      289.10      320.99      5.93 o
  25   1   2      111.82      120.87      3.82 o
  26   1   2       72.24       71.79      3.32 o
  27   1   2       36.74       42.96      3.21 o
  28   1   2        4.00        0.11      2.47 o
 -28   2   2        0.01       -0.67      2.02 o
 -27   2   2       22.07       21.16      2.80 o
 -26   2   2      122.99      115.76      5.14 o
 -25   2   2       36.10       30.18      5.71 o
 -24   2   2        4.44        2.50      1.23 o
 -23   2   2      100.28      107.14      3.86 o
 -22   2   2       86.93       80.48      2.84 o
 -21   2   2        0.00       -0.80      1.07 o
 -20   2   2       31.97       30.33      1.81 o
 -19   2   2      122.55      125.76      3.25 o
 -18   2   2       51.11       43.09      1.92 o
 -17   2   2       88.19       83.36      2.43 o
 -16   2   2      248.42      257.55      4.35 o
 -15   2   2      533.15      550.13      7.43 o
 -14   2   2        2.32        1.77      0.65 o
 -13   2   2      118.50      119.24      2.31 o
 -12   2   2      908.84     1013.89     12.18 o
 -11   2   2        2.09        2.65      0.51 o
 -10   2   2        3.44        1.86      0.97 o
  -9   2   2     2570.45     2701.18     33.28 o
  -8   2   2        5.54        6.90      0.87 o
  -7   2   2     1101.11     1162.08     19.03 o
  -6   2   2     1628.76     1715.43     56.79 o
  -4   2   2       40.51       40.53      1.40 o
  -3   2   2     2014.85     2133.23     28.91 o
  -2   2   2      162.76      166.83      7.54 o
  -1   2   2      254.46      242.38      4.72 o
   0   2   2       78.27       64.15      2.34 o
   1   2   2     1117.42     1091.29     20.02 o
   2   2   2      123.25      133.70      4.15 o
   3   2   2      341.98      309.66      8.99 o
   4   2   2     1441.82     1315.72    149.24 o
   5   2   2     1096.12     1062.96     61.14 o
   6   2   2      269.50      266.04     10.59 o
   7   2   2     4752.47     5203.09    109.98 o
   8   2   2     2666.06     3175.63     47.92 o
   9   2   2      134.13      190.46      4.61 o
  10   2   2      870.86     1059.84     17.62 o
  11   2   2      255.62      255.24      4.03 o
  12   2   2       93.35       93.83      2.24 o
  13   2   2      443.01      447.09      6.32 o
  14   2   2      184.79      186.82      3.50 o
  15   2   2      148.61      144.27      3.43 o
  16   2   2        2.21       -1.52      0.90 o
  17   2   2      262.93      312.62      4.67 o
  18   2   2      150.53      150.29      3.18 o
  19   2   2      101.48       87.55      2.58 o
  20   2   2      177.81      193.45      4.09 o
  21   2   2      101.59       99.15      3.15 o
  22   2   2       85.98       93.24      3.09 o
  23   2   2      165.62      174.61      4.13 o
  24   2   2      149.71      156.12      5.24 o
  25   2   2        3.78        2.60      1.99 o
  26   2   2       24.31       24.04      2.84 o
  27   2   2        6.96        5.64      2.70 o
 -28   3   2      147.12      164.35      6.98 o
 -27   3   2        0.26       -2.47      4.08 o
 -26   3   2       70.16       75.20      5.18 o
 -25   3   2        2.72        2.45      2.88 o
 -24   3   2       22.86       29.95      3.55 o
 -23   3   2       12.70       12.81      2.73 o
 -22   3   2       37.20       37.26      3.69 o
 -21   3   2      269.03      284.47     12.76 o
 -20   3   2     1059.34     1056.41     19.05 o
 -19   3   2       83.33       72.37      3.29 o
 -18   3   2      139.98      153.51      5.29 o
 -17   3   2      999.40      978.16     17.36 o
 -16   3   2       50.01       48.07      3.54 o
 -15   3   2      131.63      129.70      4.46 o
 -14   3   2       66.76       72.19      3.62 o
 -13   3   2       12.16        7.41      1.72 o
 -12   3   2       11.36       10.38      1.41 o
 -11   3   2      119.62      113.30      3.45 o
 -10   3   2     1189.63     1387.17     20.28 o
  -9   3   2     1202.40     1313.31     22.06 o
  -8   3   2      169.02      176.95      4.63 o
  -7   3   2     1074.55     1213.07     17.66 o
  -6   3   2       74.95       84.81      2.23 o
  -5   3   2       70.61       90.04      2.62 o
  -4   3   2      278.92      361.99      6.98 o
  -3   3   2     1043.98     1183.28     21.66 o
  -2   3   2     1426.56     1571.38     23.88 o
  -1   3   2     2976.81     3210.81     58.50 o
   0   3   2      194.37      185.54      6.74 o
   1   3   2      176.50      162.37      4.17 o
   2   3   2       28.51       27.61      1.76 o
   3   3   2      382.64      415.67      9.14 o
   4   3   2       40.61       56.59      3.55 o
   5   3   2     1279.80     1391.03     33.36 o
   6   3   2      481.28      529.88     11.56 o
   7   3   2      330.73      358.11      8.71 o
   8   3   2        4.62        4.28      1.48 o
   9   3   2      596.88      656.26     13.28 o
  10   3   2        5.57        2.75      1.10 o
  11   3   2      333.58      358.94      7.67 o
  12   3   2      385.76      364.09      6.94 o
  13   3   2      181.39      186.10      4.68 o
  14   3   2      284.64      307.88      6.49 o
  15   3   2       72.80       61.33      3.05 o
  16   3   2       89.45      104.28      3.82 o
  17   3   2      221.68      203.67      5.37 o
  18   3   2      311.16      272.39      6.50 o
  19   3   2       41.72       29.92      2.58 o
  20   3   2        5.62        4.97      2.00 o
  21   3   2        1.44       -0.44      1.71 o
  22   3   2       24.13       19.97      3.31 o
  23   3   2        0.44       -1.15      2.97 o
  24   3   2       53.19       53.53      4.07 o
  25   3   2      158.40      169.28      5.75 o
  26   3   2      259.12      275.74      7.53 o
  27   3   2       93.05      104.29      5.15 o
 -27   4   2        0.47        2.62      3.25 o
 -26   4   2       56.31       53.28      5.55 o
 -25   4   2        7.34        5.15      2.79 o
 -24   4   2        0.28        1.76      2.47 o
 -23   4   2      180.34      204.28      8.12 o
 -22   4   2       22.60       16.36      3.72 o
 -21   4   2       88.27       80.39      6.51 o
 -20   4   2      528.77      510.96     13.37 o
 -19   4   2       16.52       10.97      2.63 o
 -18   4   2       37.21       36.15      3.63 o
 -17   4   2       26.96       19.61      2.86 o
 -16   4   2       19.70       22.44      2.90 o
 -15   4   2      843.24      847.79     18.15 o
 -14   4   2        0.23       -0.78      2.52 o
 -13   4   2     3365.53     3350.72     59.27 o
 -12   4   2     2169.58     2124.42     38.71 o
 -11   4   2      353.09      339.92      8.61 o
 -10   4   2       14.34       24.43      2.60 o
  -9   4   2     2005.11     2160.08     34.77 o
  -8   4   2      869.00     1026.64     15.78 o
  -7   4   2      516.00      589.60     10.15 o
  -6   4   2       24.43       16.49      1.91 o
  -5   4   2      158.48      149.92      5.67 o
  -4   4   2       14.80        8.30      1.47 o
  -3   4   2     4619.98     5105.67     68.87 o
  -2   4   2        6.87       11.40      1.84 o
  -1   4   2      987.30     1037.50     21.35 o
   0   4   2      873.19      977.78     20.39 o
   1   4   2      165.50      177.09      3.68 o
   2   4   2       20.97       24.29      1.45 o
   3   4   2        9.37       10.32      1.45 o
   4   4   2      167.76      170.22      5.21 o
   5   4   2        3.57        0.34      1.08 o
   6   4   2      114.80      110.90      4.29 o
   7   4   2      166.36      178.76      7.65 o
   8   4   2        5.32        8.54      1.72 o
   9   4   2      362.66      385.61      9.67 o
  10   4   2      461.06      495.04     11.03 o
  11   4   2       25.69       30.28      3.24 o
  12   4   2       19.16       16.91      2.31 o
  13   4   2        1.96        1.94      1.44 o
  14   4   2      116.78      130.10      4.67 o
  15   4   2      373.60      359.87      8.61 o
  16   4   2      437.29      405.73      9.51 o
  17   4   2      178.34      198.78      7.18 o
  18   4   2       33.00       36.63      3.66 o
  19   4   2       20.06       21.97      3.23 o
  20   4   2      252.34      246.59     15.23 o
  21   4   2        7.20        4.80      2.44 o
  22   4   2        9.28       10.70      2.45 o
  23   4   2      290.66      294.01      8.53 o
  24   4   2      644.08      676.18     19.90 o
  25   4   2        4.36        4.25      2.54 o
  26   4   2       18.45       19.10      3.33 o
 -25   5   2       85.22       79.96      7.60 o
 -24   5   2        0.14       -1.42      3.05 o
 -23   5   2       85.50       88.58      8.45 o
 -22   5   2        0.62        1.64      2.66 o
 -21   5   2       23.52       30.07      8.65 o
 -20   5   2       19.73       23.09      3.42 o
 -19   5   2      208.62      213.54      8.04 o
 -18   5   2      440.76      424.03     11.79 o
 -17   5   2      792.45      758.42     17.48 o
 -16   5   2      130.06      124.21      6.68 o
 -15   5   2       52.65       61.30      5.05 o
 -14   5   2      907.52      869.50     24.73 o
 -13   5   2       10.45        9.19      3.11 o
 -12   5   2       17.54       12.75      4.99 o
 -11   5   2      338.87      318.94      9.75 o
 -10   5   2        4.44        5.87      2.31 o
  -9   5   2      849.99      884.87     15.93 o
  -8   5   2       18.65       15.97      2.85 o
  -6   5   2        9.13        4.56      2.15 o
  -5   5   2      626.24      654.96     13.79 o
  -4   5   2      262.52      263.59      4.98 o
  -3   5   2      524.58      596.28      9.03 o
  -2   5   2       55.30       69.08      3.83 o
  -1   5   2     1813.45     1905.17     37.46 o
   0   5   2       49.73       45.65      4.39 o
   1   5   2      478.51      507.42      9.83 o
   2   5   2      989.73     1161.72     19.04 o
   3   5   2      373.31      356.45      7.29 o
   4   5   2        3.14        4.70      1.47 o
   5   5   2      915.24      914.31     19.09 o
   6   5   2      132.24      136.14      5.17 o
   7   5   2        1.08       -0.01      1.42 o
   8   5   2      494.51      476.13     26.95 o
   9   5   2      599.78      547.84     13.35 o
  10   5   2      811.07      800.20     18.02 o
  11   5   2      699.87      689.53     16.19 o
  12   5   2       61.61       67.37      4.65 o
  13   5   2       81.92       58.20      5.58 o
  14   5   2       15.49       12.11      3.11 o
  15   5   2     2487.84     2320.73     43.27 o
  16   5   2       36.64       36.87      3.65 o
  17   5   2       25.94       28.23      3.49 o
  18   5   2        6.46        9.34      2.63 o
  19   5   2       83.03       68.86      5.10 o
  20   5   2      112.75      105.51      6.44 o
  21   5   2      274.45      296.00     10.17 o
  22   5   2       73.73       81.62      5.79 o
  23   5   2       71.46       73.06      6.52 o
  24   5   2        0.24        2.37      3.00 o
 -24   6   2       31.15       37.63      5.69 o
 -23   6   2        8.28        4.52      3.37 o
 -22   6   2        8.90        7.53      3.91 o
 -21   6   2        6.35        3.72      2.78 o
 -20   6   2        8.77       11.00      3.01 o
 -19   6   2      101.94       94.09      6.11 o
 -18   6   2      263.16      285.49     12.90 o
 -17   6   2      140.05      144.51      9.32 o
 -16   6   2       25.68       30.79      4.86 o
 -15   6   2      437.89      404.74     24.85 o
 -14   6   2      156.59      181.08      9.31 o
 -13   6   2        3.00        5.43      2.91 o
 -12   6   2       31.81       26.37      4.12 o
 -11   6   2        2.83        2.21      2.43 o
 -10   6   2        1.28        2.11      1.91 o
  -9   6   2      345.65      318.58      9.92 o
  -8   6   2      268.72      270.94      8.74 o
  -7   6   2       16.42       13.41      2.11 o
  -6   6   2      482.34      514.05      9.94 o
  -5   6   2        4.16        3.26      1.34 o
  -4   6   2      161.67      175.79      5.14 o
  -3   6   2        0.86        0.91      1.05 o
  -2   6   2       10.89       11.37      2.17 o
  -1   6   2      203.33      202.03      6.62 o
   0   6   2        0.04       -1.14      1.41 o
   1   6   2     1096.67     1134.27     18.71 o
   2   6   2      361.48      357.51      9.05 o
   3   6   2      830.19      860.91     18.29 o
   4   6   2     1029.89      957.04     20.22 o
   5   6   2        9.43        9.98      2.56 o
   6   6   2     1096.03     1024.32     21.79 o
   7   6   2        4.68        2.91      2.67 o
   8   6   2        7.03        6.77      2.20 o
   9   6   2       17.30       16.16      2.74 o
  10   6   2      589.19      583.87     14.73 o
  11   6   2      683.66      704.52     21.05 o
  12   6   2       10.18       11.96      2.62 o
  13   6   2      245.08      213.94      9.82 o
  14   6   2      301.83      289.34     12.89 o
  15   6   2        0.57        3.07      2.89 o
  16   6   2        2.16       -0.18      2.94 o
  17   6   2      185.53      191.03     10.23 o
  18   6   2        3.66        3.22      2.57 o
  19   6   2        0.11        2.08      2.53 o
  20   6   2      271.00      290.02     18.70 o
  21   6   2       64.19       62.40      5.50 o
  22   6   2       19.74       23.88      4.10 o
  23   6   2        0.22       -1.39      2.74 o
 -21   7   2       20.96       21.74      5.24 o
 -20   7   2       30.93       26.84      6.02 o
 -19   7   2       63.03       71.20     16.47 o
 -18   7   2        2.67        2.01      3.52 o
 -17   7   2      553.14      521.90     18.91 o
 -16   7   2       37.01       28.98      5.18 o
 -15   7   2      160.95      158.50      9.61 o
 -14   7   2       16.72       13.90      9.92 o
 -13   7   2      164.00      168.85      9.27 o
 -12   7   2      119.52      115.87      7.76 o
 -11   7   2       96.24       85.98      6.92 o
 -10   7   2      205.81      190.64     10.40 o
  -9   7   2       63.14       65.34      7.06 o
  -8   7   2      252.94      247.11     17.36 o
  -7   7   2        7.83        1.54      1.95 o
  -6   7   2      122.28      120.05      4.89 o
  -5   7   2      280.84      239.03      6.28 o
  -4   7   2      661.93      644.10     12.11 o
  -3   7   2      245.06      259.90      6.37 o
  -2   7   2       35.10       38.83      2.37 o
  -1   7   2      365.78      335.35     12.78 o
   0   7   2      249.44      240.15      9.22 o
   1   7   2       87.42       87.21      3.66 o
   2   7   2     1162.66     1090.89     20.20 o
   3   7   2        0.00        1.22      1.43 o
   4   7   2      151.65      143.15      5.73 o
   5   7   2       63.69       52.94      4.08 o
   6   7   2      797.22      770.35     22.00 o
   7   7   2       34.44       37.47      3.67 o
   8   7   2        1.90       -1.49      1.81 o
   9   7   2        0.05       -1.45      1.83 o
  10   7   2        0.90        2.50      2.05 o
  11   7   2        0.14        0.45      2.37 o
  12   7   2        0.22        0.28      2.57 o
  13   7   2       49.47       49.32      5.69 o
  14   7   2       29.37       17.94      6.24 o
  15   7   2        0.47        2.68      2.95 o
  16   7   2       34.25       33.88      5.37 o
  17   7   2       86.80       87.40      9.58 o
  18   7   2        5.96        5.18      3.72 o
  19   7   2        0.01        2.70      3.65 o
  20   7   2        5.00        1.44      3.87 o
 -19   8   2       76.89       94.77      9.28 o
 -18   8   2       10.78       12.74      4.82 o
 -17   8   2      128.18      109.76      9.47 o
 -16   8   2       10.68       13.39      4.53 o
 -15   8   2       91.55       80.22     10.76 o
 -14   8   2       83.26       82.01     10.90 o
 -13   8   2       66.38       80.10      7.50 o
 -12   8   2      105.76      113.75     13.93 o
 -11   8   2        4.53        3.30      3.03 o
 -10   8   2       55.12       47.33     13.16 o
  -9   8   2      130.97      137.35      7.47 o
  -8   8   2      148.36      149.29      7.49 o
  -7   8   2       36.00       57.08      4.85 o
  -6   8   2      267.38      295.02      9.77 o
  -5   8   2       30.70       32.31      3.65 o
  -4   8   2        7.45        4.60      2.79 o
  -3   8   2      107.15      114.86      5.32 o
  -2   8   2      301.98      271.08     11.93 o
  -1   8   2       25.03       21.47      3.85 o
   0   8   2      150.45      150.41      5.12 o
   1   8   2      523.77      513.14     11.55 o
   2   8   2        0.26        0.10      2.27 o
   3   8   2      747.23      761.94     15.90 o
   4   8   2       42.39       44.96      4.04 o
   5   8   2       67.30       77.35      4.88 o
   6   8   2       99.86      104.88      5.27 o
   7   8   2        9.56        8.64      3.41 o
   8   8   2       78.91       70.22      6.75 o
   9   8   2        6.88        4.76      2.79 o
  10   8   2       73.54       75.34      6.64 o
  11   8   2        7.34        8.54      3.13 o
  12   8   2        4.55        5.82      3.27 o
  13   8   2       30.72       32.22      4.99 o
  14   8   2        7.09        4.16      7.61 o
  15   8   2       13.05        6.72      3.91 o
  16   8   2        0.04        5.35      4.12 o
  17   8   2      176.71      175.98     14.87 o
 -14   9   2       40.63       52.01      6.67 o
 -13   9   2       85.19       85.52     15.82 o
 -12   9   2       20.22       26.69      5.04 o
 -11   9   2        0.31       -5.07      2.53 o
 -10   9   2      277.58      278.12     12.85 o
  -9   9   2       74.39       89.91      8.91 o
  -8   9   2       41.83       43.35      4.62 o
  -7   9   2        1.16        1.13      2.43 o
  -6   9   2       61.68       60.79      5.13 o
  -5   9   2      115.70      111.14      6.28 o
  -4   9   2      200.65      204.79      7.91 o
  -3   9   2       14.63       13.84      2.77 o
  -2   9   2        8.06        3.25      2.17 o
  -1   9   2      139.25      130.21      5.68 o
   0   9   2      387.79      375.28      9.58 o
   1   9   2      169.91      174.63      6.31 o
   2   9   2       23.91       27.19      2.96 o
   3   9   2      125.45      122.09      5.73 o
   4   9   2        9.97        9.50      3.15 o
   5   9   2      121.91      103.10      5.61 o
   6   9   2        0.02        3.13      2.20 o
   7   9   2        2.41        1.07      2.68 o
   8   9   2        0.04        1.37      3.34 o
   9   9   2        0.65        2.59      6.12 o
  10   9   2      280.95      280.97     12.33 o
  11   9   2      191.84      223.75     11.12 o
  12   9   2      287.27      303.07     13.35 o
  13   9   2       41.53       42.77      6.08 o
  -8  10   2        8.66        9.08      3.71 o
  -7  10   2        0.03        0.62      2.96 o
  -6  10   2       33.14       30.66      4.76 o
  -5  10   2        7.84        1.30      2.76 o
  -4  10   2        4.86        1.72      4.23 o
  -3  10   2      102.65      114.69      6.46 o
  -2  10   2       14.86       14.59      3.04 o
  -1  10   2        2.69        2.50      1.65 o
   0  10   2      190.88      169.92      5.45 o
   1  10   2      232.61      228.28     10.14 o
   2  10   2      275.01      290.85      9.01 o
   3  10   2       12.28       17.19      2.97 o
   4  10   2      298.67      324.34     12.55 o
   5  10   2        1.42        0.68      5.15 o
   6  10   2       62.96       73.62     15.50 o
   7  10   2       49.26       59.51      6.28 o
 -29   1   3        8.28        7.02      2.12 o
 -28   1   3      214.55      243.78      8.00 o
 -27   1   3       34.29       39.58      2.64 o
 -26   1   3       21.95       24.61      2.21 o
 -25   1   3       87.03       97.82      3.69 o
 -24   1   3        1.12        1.48      1.39 o
 -23   1   3       13.68       15.27      1.86 o
 -22   1   3      505.07      446.83      8.08 o
 -21   1   3       74.61       63.56      2.91 o
 -20   1   3      416.02      389.48      6.64 o
 -19   1   3       95.36      114.87      5.03 o
 -18   1   3      270.90      246.56      4.78 o
 -17   1   3       71.07       66.65      2.32 o
 -16   1   3       54.54       47.37      2.27 o
 -15   1   3       87.28       81.05      2.25 o
 -14   1   3       46.91       52.27      2.00 o
 -13   1   3        4.39        1.13      0.54 o
 -12   1   3      149.25      188.69      3.10 o
 -11   1   3      403.90      449.40      8.09 o
 -10   1   3        3.51        0.36      0.40 o
  -9   1   3      767.30      895.31     16.37 o
  -8   1   3     1005.27     1060.80     16.76 o
  -7   1   3      693.87      686.53     11.56 o
  -6   1   3      464.39      442.89      9.52 o
  -5   1   3      131.37      153.55      5.21 o
  -4   1   3     4744.91     5104.96     88.17 o
  -1   1   3     1103.03     1211.98     18.70 o
   0   1   3      238.11      220.59      5.12 o
   1   1   3     5243.55     5061.25     87.42 o
   2   1   3       25.38       30.23      2.25 o
   3   1   3       68.34       84.96      3.54 o
   4   1   3       11.36       11.63      4.73 o
   5   1   3      325.96      210.06      9.70 o
   6   1   3     1742.45     1848.38     29.83 o
   7   1   3     1016.02     1170.41     14.89 o
   8   1   3      530.16      546.06      7.75 o
   9   1   3       95.72      103.83      1.98 o
  10   1   3       90.63       84.28      3.07 o
  11   1   3     1662.68     1679.78     16.10 o
  12   1   3       45.10       39.12      1.72 o
  13   1   3       10.30        6.50      0.94 o
  14   1   3     3700.11     3558.72     37.47 o
  15   1   3      388.52      364.52      5.14 o
  16   1   3     1909.30     1861.12     19.40 o
  17   1   3      772.92      709.89      9.10 o
  18   1   3       34.99       32.45      1.78 o
  19   1   3       38.96       34.79      1.87 o
  20   1   3       58.47       53.90      2.30 o
  21   1   3       12.39       15.02      1.70 o
  22   1   3        9.31        9.52      1.39 o
  23   1   3        5.23        8.01      1.54 o
  24   1   3      348.69      352.21      6.70 o
  25   1   3       22.81       23.98      2.12 o
  26   1   3        0.06        0.02      1.69 o
  27   1   3        4.38        5.38      2.25 o
 -29   2   3        2.42        1.56      2.21 o
 -28   2   3       11.05       17.27      3.26 o
 -27   2   3      366.76      379.07      8.95 o
 -26   2   3        1.76       -1.68      1.81 o
 -25   2   3       50.45       48.91      3.42 o
 -24   2   3      262.89      271.64      5.66 o
 -23   2   3       73.99       80.48      3.31 o
 -22   2   3        0.12       -0.27      1.04 o
 -21   2   3       55.63       54.42      3.55 o
 -20   2   3      105.66      114.12      3.45 o
 -19   2   3      172.14      151.03      3.68 o
 -18   2   3      232.68      197.70      3.87 o
 -17   2   3      304.14      299.59      6.54 o
 -16   2   3      222.91      220.56      3.97 o
 -15   2   3      230.72      237.32      4.04 o
 -14   2   3       70.98       75.04      2.25 o
 -13   2   3       41.26       38.22      1.59 o
 -12   2   3      147.73      161.11      2.99 o
 -11   2   3      488.49      509.71      7.34 o
 -10   2   3        2.36        5.89      0.67 o
  -9   2   3      959.57     1094.69     15.77 o
  -8   2   3        2.44        0.45      0.92 o
  -7   2   3     2657.05     2749.99     49.60 o
  -6   2   3      192.46      219.28      6.99 o
  -5   2   3     3391.15     3484.78     61.04 o
  -4   2   3     2176.05     2369.61     52.73 o
  -3   2   3       25.05       25.84      1.47 o
  -2   2   3      107.01      123.57      3.08 o
  -1   2   3     1216.31     1287.20     19.96 o
   0   2   3      921.34      986.52     17.57 o
   1   2   3        0.64        0.77      0.87 o
   3   2   3     1873.65     2049.56     44.14 o
   4   2   3      257.88      253.24      5.18 o
   5   2   3     4032.79     4357.45     65.21 o
   6   2   3       72.58       70.66      2.52 o
   7   2   3      212.96      234.67     13.23 o
   8   2   3       27.69       20.08      2.59 o
   9   2   3     2772.12     3130.05     42.27 o
  10   2   3      257.15      308.42      4.62 o
  11   2   3       55.80       51.82      1.66 o
  12   2   3      343.86      319.17      4.94 o
  13   2   3       34.02       24.38      1.58 o
  14   2   3      851.84      836.76     10.12 o
  15   2   3      127.90      104.23      2.61 o
  16   2   3     1071.09     1028.70     12.30 o
  17   2   3      308.84      272.57      4.85 o
  18   2   3        6.04        2.49      1.35 o
  19   2   3      130.74      112.61      3.07 o
  20   2   3      123.98      127.29      3.92 o
  21   2   3       19.31       17.91      1.55 o
  22   2   3      118.76      113.20      3.41 o
  23   2   3       23.74       23.43      2.51 o
  24   2   3        1.61        1.58      1.90 o
  25   2   3      471.58      475.70      9.94 o
  26   2   3      138.73      163.97      5.72 o
  27   2   3       62.26       63.40      4.44 o
 -28   3   3      333.58      365.78     10.79 o
 -27   3   3       49.71       49.03      4.72 o
 -26   3   3       14.72       15.90      3.78 o
 -25   3   3        0.28        2.70      2.42 o
 -24   3   3        1.76        2.81      1.87 o
 -23   3   3      148.57      142.69      5.04 o
 -22   3   3        6.30        9.10      1.90 o
 -21   3   3     1237.26     1255.65     21.13 o
 -20   3   3      569.33      565.80     10.20 o
 -19   3   3     2575.91     2647.45     36.40 o
 -18   3   3      366.13      369.52      7.30 o
 -17   3   3        6.45        9.03      1.47 o
 -16   3   3     1457.23     1482.48     21.29 o
 -15   3   3      708.55      712.19     12.69 o
 -14   3   3       11.20       14.91      2.20 o
 -13   3   3       17.77       13.59      2.96 o
 -12   3   3      180.54      181.15      5.14 o
 -11   3   3        0.71        3.97      1.51 o
 -10   3   3      260.92      338.62      5.49 o
  -9   3   3     2226.28     2324.51     29.48 o
  -8   3   3      327.95      337.39      6.07 o
  -7   3   3        6.79        6.98      0.92 o
  -6   3   3     1084.08     1192.60     23.63 o
  -5   3   3     2137.19     2350.03     35.89 o
  -4   3   3      641.65      683.29      9.98 o
  -3   3   3       17.63       30.91      2.29 o
  -2   3   3      503.01      647.40     10.57 o
  -1   3   3      766.72      779.86     20.08 o
   0   3   3     1659.27     1686.24     26.00 o
   1   3   3      845.82      857.89     13.94 o
   2   3   3      150.52      152.16      3.45 o
   3   3   3       11.37        7.16      1.25 o
   4   3   3      538.63      540.37     15.05 o
   5   3   3      109.34       99.62      4.23 o
   6   3   3        6.15        6.72      1.45 o
   7   3   3      922.03      969.91     19.57 o
   8   3   3     1554.65     1668.17     26.59 o
   9   3   3      339.01      354.30      9.98 o
  10   3   3       17.02       18.36      2.02 o
  11   3   3       58.72       75.83      3.08 o
  12   3   3      127.51      117.15      3.59 o
  13   3   3      162.43      143.98      5.02 o
  14   3   3     1190.05     1195.46     16.54 o
  15   3   3      738.20      682.04     10.64 o
  16   3   3      423.49      397.76      7.34 o
  17   3   3      383.80      305.61      6.32 o
  18   3   3      494.53      448.50      9.31 o
  19   3   3        0.66        2.26      1.63 o
  20   3   3        0.23       -0.90      1.66 o
  21   3   3       67.87       70.91      4.29 o
  22   3   3        2.74        2.11      2.02 o
  23   3   3       28.84       29.25      3.22 o
  24   3   3        2.45        0.24      1.95 o
  25   3   3      261.56      269.09      7.30 o
  26   3   3       26.36       28.01      3.72 o
 -27   4   3       39.29       44.73      6.99 o
 -26   4   3       60.14       48.26     10.30 o
 -25   4   3        1.50        0.34      2.55 o
 -24   4   3        8.80        8.94      2.80 o
 -23   4   3       75.09       69.06      6.33 o
 -22   4   3       22.63       20.57      3.89 o
 -21   4   3      711.20      732.32     29.08 o
 -20   4   3      143.42      141.81      6.50 o
 -19   4   3      186.92      190.77      9.75 o
 -18   4   3       87.03       84.27      5.20 o
 -17   4   3       20.30       27.59      3.18 o
 -16   4   3       18.23       19.91      2.89 o
 -15   4   3       29.92       25.23      2.91 o
 -14   4   3     2678.12     2619.94     47.54 o
 -13   4   3      500.67      498.91     17.60 o
 -12   4   3        1.84        0.57      1.33 o
 -11   4   3      498.67      519.37     12.41 o
 -10   4   3      184.28      209.68      7.46 o
  -9   4   3      331.60      362.71      7.87 o
  -8   4   3      340.60      353.99      6.55 o
  -7   4   3      155.42      154.04      4.68 o
  -6   4   3      472.28      508.11      6.98 o
  -5   4   3      471.55      478.31      9.15 o
  -4   4   3        0.13        1.06      0.80 o
  -3   4   3     2132.55     2260.07     41.13 o
  -2   4   3      463.68      509.32      7.71 o
  -1   4   3      868.86      879.86     12.60 o
   0   4   3      374.19      415.51      9.38 o
   1   4   3      716.64      839.19     14.14 o
   2   4   3      740.95      791.61     17.13 o
   3   4   3       19.80       24.03      2.09 o
   4   4   3       19.54       19.11      2.01 o
   5   4   3      151.19      139.63     12.54 o
   6   4   3      508.32      543.11     16.13 o
   7   4   3      382.95      406.89     13.18 o
   8   4   3      568.43      563.97     13.11 o
   9   4   3      334.54      369.59     15.10 o
  10   4   3      736.48      743.19     15.41 o
  11   4   3      786.13      732.71     13.75 o
  12   4   3      976.84      953.97     17.18 o
  13   4   3      371.94      350.78      8.28 o
  14   4   3      114.60      103.76      4.46 o
  15   4   3      216.13      184.53      5.87 o
  16   4   3      736.90      669.92     12.06 o
  17   4   3      266.37      269.56      6.67 o
  18   4   3      163.54      164.05      5.71 o
  19   4   3        6.65        3.89      2.04 o
  20   4   3        1.58        1.99      2.25 o
  21   4   3        0.15       -0.72      2.25 o
  22   4   3       11.26       18.91      2.92 o
  23   4   3        1.78        1.00      2.25 o
  24   4   3       14.61       16.46      3.03 o
  25   4   3      529.37      572.34     13.38 o
 -25   5   3      176.93      195.36     10.31 o
 -24   5   3       15.44       16.05      4.15 o
 -23   5   3      258.36      274.90     11.92 o
 -22   5   3       57.59       68.84      5.42 o
 -21   5   3       12.59       13.83      3.06 o
 -20   5   3      102.54      108.37      6.43 o
 -19   5   3      371.19      385.77     11.34 o
 -18   5   3       70.20       68.25      7.93 o
 -17   5   3       29.65       35.55      3.64 o
 -16   5   3       90.19       74.38      6.97 o
 -15   5   3       65.82       67.20      4.46 o
 -14   5   3       14.81       16.67      3.66 o
 -13   5   3      124.36      130.25      7.65 o
 -12   5   3      458.84      439.74     12.32 o
 -11   5   3      179.08      166.64      6.80 o
 -10   5   3      274.46      291.78      9.15 o
  -9   5   3      218.89      211.31      8.14 o
  -8   5   3        6.06        2.64      1.14 o
  -7   5   3       49.34       52.18      1.74 o
  -5   5   3        1.44        1.72      0.97 o
  -4   5   3       91.50      110.13      5.19 o
  -3   5   3       45.83       65.12      3.61 o
  -2   5   3       44.92       42.97      2.46 o
  -1   5   3      500.22      549.89      9.68 o
   0   5   3      395.41      439.87      8.26 o
   1   5   3      324.94      338.15      7.38 o
   2   5   3        0.00        1.54      1.21 o
   3   5   3        7.14        6.19      1.55 o
   4   5   3      285.99      305.26     10.57 o
   5   5   3       70.18       71.21      3.91 o
   6   5   3       20.64       22.85      2.51 o
   7   5   3        1.23        2.07      1.45 o
   8   5   3      302.24      283.79      8.44 o
   9   5   3        9.74        8.96      2.27 o
  10   5   3       31.94       29.20      4.67 o
  11   5   3      131.48      114.52      5.66 o
  12   5   3       40.97       29.69      3.55 o
  13   5   3       13.79        6.46      1.91 o
  14   5   3      255.32      203.61      8.07 o
  15   5   3      149.90      161.13      5.71 o
  16   5   3        7.46       18.13      5.55 o
  17   5   3       72.76       66.11      4.87 o
  18   5   3      173.37      194.01      6.50 o
  19   5   3        0.12        0.92      1.93 o
  20   5   3        6.02        4.25      2.32 o
  21   5   3        7.36        6.18      2.81 o
  22   5   3       92.23       92.30      6.23 o
  23   5   3      148.97      154.83      7.92 o
  24   5   3      132.72      134.76     11.94 o
 -24   6   3       25.67       32.21      5.33 o
 -23   6   3       34.45       40.25      5.65 o
 -22   6   3        2.89        5.64      2.92 o
 -21   6   3       33.84       33.35      4.23 o
 -20   6   3        0.00       -0.16      2.96 o
 -19   6   3       99.96      109.19      8.12 o
 -18   6   3      127.40      131.08      9.60 o
 -17   6   3       10.55       11.28      4.37 o
 -16   6   3       39.73       45.95      5.72 o
 -15   6   3        4.50        5.40      8.00 o
 -14   6   3        2.40        4.87      2.96 o
 -13   6   3       22.91       19.64      4.96 o
 -12   6   3       65.86       62.92      5.09 o
 -11   6   3        0.53       -0.32      2.03 o
 -10   6   3        3.50        1.33      1.95 o
  -9   6   3      481.05      462.83     12.78 o
  -8   6   3      208.03      223.30      5.59 o
  -7   6   3      165.66      155.71      6.24 o
  -6   6   3       88.90       81.21      3.59 o
  -5   6   3      766.82      713.32     12.68 o
  -4   6   3       41.70       55.53      3.14 o
  -3   6   3       69.03       70.30      3.41 o
  -2   6   3      243.61      249.98      6.35 o
  -1   6   3       49.55       41.11      1.88 o
   0   6   3      393.66      368.37      9.15 o
   1   6   3      381.74      358.89      9.23 o
   2   6   3     1019.18     1030.76     21.35 o
   3   6   3     3130.80     3048.51     56.20 o
   4   6   3        4.91        2.23      1.75 o
   5   6   3     2265.70     2232.07     42.54 o
   6   6   3      143.21      138.70      9.53 o
   7   6   3      719.75      694.32     21.30 o
   8   6   3      171.31      187.02     11.22 o
   9   6   3     4841.97     4610.86     83.76 o
  10   6   3       21.60       29.17      4.12 o
  11   6   3      213.26      187.48      8.39 o
  12   6   3        2.26       -0.77      2.57 o
  13   6   3      174.97      162.32      7.19 o
  14   6   3       17.61       13.93      3.71 o
  15   6   3        6.96        5.93      3.14 o
  16   6   3        0.42       -1.68      2.77 o
  17   6   3        3.10        0.54      2.36 o
  18   6   3       41.83       40.51      3.57 o
  19   6   3       68.24       64.18      6.15 o
  20   6   3       28.91       33.29      4.07 o
  21   6   3        4.40        4.77      3.07 o
  22   6   3       32.23       29.17      4.15 o
 -21   7   3      158.23      124.53     10.39 o
 -20   7   3      119.52      119.97     10.21 o
 -19   7   3        6.76        7.90      4.17 o
 -18   7   3      134.85      131.78     10.06 o
 -17   7   3       78.24       50.58      9.93 o
 -16   7   3      210.95      196.31     10.52 o
 -15   7   3       46.73       48.26      6.09 o
 -14   7   3        0.79        1.77      2.99 o
 -13   7   3      117.68      125.42      8.24 o
 -12   7   3      232.05      246.37     16.54 o
 -11   7   3        1.24        0.70      2.26 o
 -10   7   3        1.26       -3.74      1.92 o
  -9   7   3      181.20      173.82     13.38 o
  -8   7   3       56.71       46.74      4.28 o
  -7   7   3      237.01      206.50      7.78 o
  -6   7   3      284.47      207.57      7.62 o
  -5   7   3        5.66        3.73      1.99 o
  -4   7   3       48.86       59.31      3.67 o
  -3   7   3      299.87      303.86      7.89 o
  -2   7   3     1385.13     1372.25     24.56 o
  -1   7   3      167.00      162.88      5.41 o
   0   7   3       16.12       11.34      1.79 o
   1   7   3       20.75       20.71      2.54 o
   2   7   3      221.04      210.05      6.96 o
   3   7   3       80.14       79.38      4.45 o
   4   7   3     1161.31     1151.90     26.19 o
   5   7   3      113.63      114.11      5.70 o
   6   7   3       12.43        4.95      2.21 o
   7   7   3      771.90      770.65     18.33 o
   8   7   3        2.67        3.46      2.18 o
   9   7   3       17.75       22.38      3.29 o
  10   7   3        3.97        5.38      2.44 o
  11   7   3       63.81       65.46      5.23 o
  12   7   3      116.12      110.04      7.99 o
  13   7   3       73.65       71.58      6.70 o
  14   7   3       12.37        9.72      3.55 o
  15   7   3      160.04      152.73     14.31 o
  16   7   3      469.79      441.91     16.80 o
  17   7   3      181.02      188.70      8.02 o
  18   7   3       41.60       52.34      5.04 o
  19   7   3        3.66        2.86      4.27 o
  20   7   3       41.72       45.54      5.04 o
 -18   8   3      434.37      488.59     19.28 o
 -17   8   3      518.56      568.50     22.69 o
 -16   8   3       99.70       80.63     11.01 o
 -15   8   3      202.24      238.70     21.17 o
 -14   8   3        0.92       -1.07      3.22 o
 -13   8   3       53.93       58.58      6.64 o
 -12   8   3      260.60      272.07     12.24 o
 -11   8   3        3.96        5.81      2.84 o
 -10   8   3      639.03      640.80     17.48 o
  -9   8   3       22.66       19.75      5.75 o
  -8   8   3      516.58      497.12     14.35 o
  -7   8   3      732.07      727.24     18.36 o
  -6   8   3        6.86        7.96      2.61 o
  -5   8   3        6.36        9.39      2.87 o
  -4   8   3       85.94      101.28      5.54 o
  -3   8   3        1.83        3.24      2.29 o
  -2   8   3       99.14       98.69      4.03 o
  -1   8   3      386.26      387.58      8.55 o
   0   8   3      239.08      226.49      6.76 o
   1   8   3      225.31      235.42      7.07 o
   2   8   3      289.51      305.29      8.85 o
   3   8   3        7.10        7.64      2.16 o
   4   8   3        0.10       -0.61      1.72 o
   5   8   3       19.56       13.16      2.80 o
   6   8   3        9.50       12.16      2.81 o
   7   8   3       44.91       51.12      4.60 o
   8   8   3        1.44        1.28      2.30 o
   9   8   3       26.10       27.83      5.81 o
  10   8   3        2.88       -1.87      2.64 o
  11   8   3       59.84       55.50      6.09 o
  12   8   3       28.47       23.09      4.41 o
  13   8   3       33.66       31.18     13.12 o
  14   8   3        3.19        3.25      3.81 o
  15   8   3       23.63       27.16      5.16 o
  16   8   3       10.58        4.44      2.60 o
  17   8   3      324.65      309.13     10.70 o
 -14   9   3       62.73       81.31      8.17 o
 -13   9   3       15.96       18.08      4.77 o
 -12   9   3       37.21       33.57      5.55 o
 -11   9   3        8.61       13.19      4.07 o
 -10   9   3      126.83      118.88     19.10 o
  -9   9   3        1.10       -2.62      2.47 o
  -8   9   3        2.70        1.44      1.56 o
  -7   9   3      216.62      219.74      9.01 o
  -6   9   3       36.99       38.33      8.13 o
  -5   9   3      370.43      366.15     11.75 o
  -4   9   3        2.37        1.21      1.46 o
  -3   9   3      194.18      191.28      6.12 o
  -2   9   3      174.89      177.13      5.49 o
  -1   9   3      107.28      108.19      4.18 o
   0   9   3       89.08       93.70      6.84 o
   1   9   3        0.64       -0.36      1.85 o
   2   9   3      214.73      210.31      7.49 o
   3   9   3        0.53        3.42      2.07 o
   4   9   3       12.29       12.78      3.87 o
   5   9   3       15.04       16.60      2.93 o
   6   9   3        0.08       -0.37      2.50 o
   7   9   3       16.69       20.23      3.19 o
   8   9   3       20.52       23.74      4.66 o
   9   9   3       41.31       44.43      7.78 o
  10   9   3       31.44       31.85      5.06 o
  11   9   3        9.30       11.58      2.55 o
  12   9   3       10.95       10.23      2.62 o
  13   9   3       51.27       53.19      6.32 o
  -7  10   3       52.38       62.17      5.88 o
  -6  10   3       10.27       13.91      3.59 o
  -5  10   3       89.47       96.01      4.40 o
  -4  10   3       71.26       87.85      4.19 o
  -3  10   3      114.30      119.78      4.84 o
  -2  10   3       83.67       85.46      4.12 o
  -1  10   3       31.80       33.51      2.97 o
   0  10   3        0.27        1.24      2.54 o
   1  10   3        1.88        1.49      1.87 o
   2  10   3      189.92      213.52      8.93 o
   3  10   3       23.25       30.55      5.23 o
   4  10   3       44.62       45.44      4.36 o
   5  10   3       45.72       46.48      6.56 o
   6  10   3        4.10        9.20      5.34 o
 -29   0   4       29.75       29.91      4.29 o
 -28   0   4      324.16      338.60     13.12 o
 -27   0   4       18.80       27.62      6.86 o
 -26   0   4      235.32      263.12      9.95 o
 -25   0   4      257.99      267.34     10.17 o
 -24   0   4       17.12       19.75      3.32 o
 -23   0   4        6.16        7.18      2.42 o
 -22   0   4      802.49      696.66     14.13 o
 -21   0   4      301.03      263.23      6.96 o
 -20   0   4      475.88      428.08      9.64 o
 -19   0   4      110.88       83.18      5.16 o
 -18   0   4        0.25        0.74      1.19 o
 -17   0   4        3.12        1.59      1.17 o
 -16   0   4      280.18      269.69      5.32 o
 -15   0   4     1146.09     1295.40     19.93 o
 -14   0   4      298.91      341.02     10.64 o
 -13   0   4     1334.81     1503.06     20.83 o
 -12   0   4     3265.37     3686.20     43.45 o
 -11   0   4     1040.81     1199.67     16.67 o
 -10   0   4      707.17      800.39     12.95 o
  -9   0   4      508.58      489.77      8.47 o
  -8   0   4     1460.02     1591.54     24.53 o
  -7   0   4      997.56     1125.08     20.23 o
  -6   0   4      462.17      507.48      9.94 o
  -5   0   4        5.01        2.17      0.85 o
  -4   0   4      456.85      472.27     11.73 o
  -3   0   4     2320.78     2457.34     52.48 o
  -1   0   4       64.15       89.68      3.61 o
   0   0   4     7791.75     8165.30    246.31 o
   1   0   4     4127.08     4255.90    121.87 o
   2   0   4     1137.86     1115.59     54.47 o
   3   0   4      522.67      508.46     12.81 o
   4   0   4     6492.28     6262.77    231.11 o
   5   0   4     1467.10     1465.40     71.88 o
   6   0   4     2797.81     2852.09     48.17 o
   7   0   4     1821.28     2124.23     27.19 o
   8   0   4     1827.05     2105.87     25.61 o
   9   0   4      589.15      677.93      9.33 o
  10   0   4     1078.54     1162.50     15.05 o
  11   0   4     1194.59     1298.05     16.72 o
  12   0   4      494.38      508.98      8.43 o
  13   0   4       24.65       30.00      2.30 o
  14   0   4     1399.55     1371.35     19.56 o
  15   0   4     1146.38     1116.45     16.49 o
  16   0   4      248.06      231.51      5.19 o
  17   0   4      918.43      782.63     12.47 o
  18   0   4      476.70      472.58      8.58 o
  19   0   4      163.17      159.13      4.42 o
  20   0   4        1.15       -0.80      1.34 o
  21   0   4       16.43       16.28      2.04 o
  22   0   4        0.46       -1.10      1.92 o
  23   0   4      188.31      226.56      7.77 o
  24   0   4      550.54      600.75     19.39 o
  25   0   4      336.40      365.59     11.53 o
  26   0   4      696.96      761.85     20.35 o
  27   0   4      220.70      208.61      8.95 o
 -29   1   4        0.91        1.66      1.88 o
 -28   1   4        0.22        0.57      2.26 o
 -27   1   4       19.12       18.22      2.10 o
 -26   1   4        0.05       -0.49      1.42 o
 -25   1   4       13.24       16.75      1.94 o
 -24   1   4      105.14       91.91      3.62 o
 -23   1   4      708.03      692.79     11.30 o
 -22   1   4        1.83        0.60      1.30 o
 -21   1   4      142.28      130.90      3.91 o
 -20   1   4       46.50       38.41      2.32 o
 -19   1   4        3.76        1.35      1.40 o
 -18   1   4      491.81      443.30     10.94 o
 -17   1   4        2.01        0.25      0.87 o
 -16   1   4      220.13      214.21      3.36 o
 -15   1   4       89.60       97.26      2.61 o
 -14   1   4      394.74      411.02      6.72 o
 -13   1   4      569.87      617.00      7.95 o
 -12   1   4     1041.68     1132.05     13.40 o
 -11   1   4     1542.49     1675.55     18.00 o
 -10   1   4       34.53       32.00      1.15 o
  -9   1   4        1.41        0.71      0.43 o
  -8   1   4        0.20        0.28      0.46 o
  -7   1   4      513.18      526.15      8.79 o
  -6   1   4      166.46      193.48      3.44 o
  -5   1   4       90.96       75.96      6.61 o
  -4   1   4     9169.57     9317.30    319.45 o
  -3   1   4     3760.22     3894.03     67.89 o
  -2   1   4     4346.88     4632.32     80.42 o
  -1   1   4        4.31        2.62      0.97 o
   0   1   4       15.18       15.91      1.44 o
   1   1   4      385.02      412.03      8.69 o
   2   1   4     1641.55     1690.86     30.56 o
   3   1   4      446.72      428.73     11.06 o
   4   1   4      548.73      578.87     14.22 o
   5   1   4      303.67      357.00      6.10 o
   6   1   4      529.10      527.93      8.45 o
   7   1   4      982.17     1157.42     16.27 o
   8   1   4      341.29      401.97      5.21 o
   9   1   4     1440.06     1663.58     19.34 o
  10   1   4        0.11        0.02      0.51 o
  11   1   4       11.40       14.56      1.16 o
  12   1   4      950.31      946.77     11.22 o
  13   1   4     1540.49     1451.66     16.43 o
  14   1   4       19.34       18.02      1.21 o
  15   1   4     1797.41     1729.82     18.22 o
  16   1   4      197.53      195.42      3.79 o
  17   1   4      206.62      186.37      3.74 o
  18   1   4      272.03      227.22      4.27 o
  19   1   4      177.19      182.53      3.85 o
  20   1   4       12.51        9.39      1.38 o
  21   1   4       57.01       69.56      2.70 o
  22   1   4       30.92       31.84      2.36 o
  23   1   4       61.56       71.86      3.08 o
  24   1   4        7.57        4.24      1.69 o
  25   1   4        0.03       -0.54      1.98 o
  26   1   4      228.63      250.62      7.55 o
  27   1   4        9.44       10.54      2.33 o
 -28   2   4      200.70      204.03      6.35 o
 -27   2   4      121.03      129.50      5.17 o
 -26   2   4       24.43       25.44      2.78 o
 -25   2   4       30.60       39.69      4.46 o
 -24   2   4       14.13       13.22      1.63 o
 -23   2   4       19.09       21.31      1.84 o
 -22   2   4       18.72       17.85      1.72 o
 -21   2   4       24.32       25.55      1.90 o
 -20   2   4       36.13       34.78      1.96 o
 -19   2   4        6.85        4.40      1.16 o
 -18   2   4      755.58      749.65      9.97 o
 -17   2   4       50.79       48.94      2.07 o
 -16   2   4      544.78      572.56      7.87 o
 -15   2   4      120.45      139.54      3.20 o
 -14   2   4       26.64       33.22      1.64 o
 -13   2   4       12.96       17.31      1.22 o
 -12   2   4     1149.29     1187.30     14.21 o
 -11   2   4        0.37        1.23      0.70 o
 -10   2   4      560.38      589.30      8.29 o
  -9   2   4      350.71      365.82      5.54 o
  -8   2   4       85.74      111.54      2.33 o
  -7   2   4        4.54        7.32      0.73 o
  -6   2   4       58.58       56.01      2.66 o
  -5   2   4     1587.76     1815.02     27.51 o
  -4   2   4       40.34       39.92      1.66 o
  -3   2   4       47.48       37.34      2.13 o
   0   2   4      523.71      506.24     13.40 o
   1   2   4      249.57      264.28      7.39 o
   2   2   4      133.97      148.13     14.32 o
   3   2   4        8.47        5.36      1.68 o
   4   2   4     5357.50     5744.55    100.07 o
   5   2   4     1433.95     1586.63     21.80 o
   6   2   4      529.68      604.05     17.27 o
   7   2   4      682.80      756.79     10.18 o
   8   2   4       42.26       43.74      1.58 o
   9   2   4        0.01        2.29      0.56 o
  10   2   4      328.14      356.91      4.88 o
  11   2   4      646.78      642.84      9.77 o
  12   2   4       14.28        9.31      0.98 o
  13   2   4        0.21        0.39      0.79 o
  14   2   4       73.79       71.60      2.25 o
  15   2   4      101.27       97.36      2.63 o
  16   2   4        7.49        7.43      1.13 o
  17   2   4       52.17       50.09      2.16 o
  18   2   4      551.90      465.34      7.23 o
  19   2   4       15.31       15.14      1.47 o
  20   2   4        5.67        9.10      1.33 o
  21   2   4        0.77        1.72      1.11 o
  22   2   4       70.36       77.05      2.78 o
  23   2   4        3.57        0.63      1.82 o
  24   2   4       18.73       16.78      2.50 o
  25   2   4       11.94       15.63      2.93 o
  26   2   4       27.73       20.32      3.04 o
 -28   3   4       30.77       29.43      3.84 o
 -27   3   4        7.26        5.55      2.74 o
 -26   3   4      123.80      140.68      8.23 o
 -25   3   4      210.34      222.32      6.33 o
 -24   3   4       71.03       67.26      3.71 o
 -23   3   4      739.57      707.47     15.02 o
 -22   3   4       11.65       10.32      1.96 o
 -21   3   4      147.37      134.89      4.71 o
 -20   3   4      154.76      148.15      4.76 o
 -19   3   4      269.46      245.71      5.79 o
 -18   3   4       50.05       38.58      3.00 o
 -17   3   4      130.12      134.32      4.27 o
 -16   3   4       33.78       36.88      2.43 o
 -15   3   4       45.45       38.33      2.47 o
 -14   3   4     2013.75     2036.09     31.46 o
 -13   3   4      232.44      207.15      4.51 o
 -12   3   4      256.12      293.98      7.23 o
 -11   3   4      413.51      384.31      8.34 o
 -10   3   4      145.14      118.05      3.98 o
  -9   3   4        5.12        1.61      1.09 o
  -8   3   4        9.26       13.14      2.08 o
  -7   3   4     1379.96     1512.01     24.86 o
  -6   3   4        8.19       10.01      1.25 o
  -5   3   4      246.74      304.57      9.06 o
  -4   3   4       49.80       54.29      2.04 o
  -3   3   4      861.23      948.11     15.54 o
  -2   3   4      102.67      103.78      2.91 o
  -1   3   4     1859.82     1944.77     34.00 o
   0   3   4        0.16       -0.04      0.66 o
   1   3   4       20.02       29.24      1.76 o
   2   3   4       85.95       84.79      3.26 o
   3   3   4        4.20        3.63      0.90 o
   4   3   4      355.34      330.13      6.93 o
   5   3   4      213.19      221.52      5.18 o
   6   3   4     2439.97     2595.81     40.32 o
   7   3   4       33.93       45.88      2.34 o
   8   3   4       33.18       36.79      2.43 o
   9   3   4       13.59       19.34      2.10 o
  10   3   4      137.77      129.11      3.07 o
  11   3   4       81.11       91.46      3.45 o
  12   3   4       61.35       50.15      2.41 o
  13   3   4       73.59       48.74      2.46 o
  14   3   4        6.50        7.24      1.45 o
  15   3   4      226.61      199.89      7.07 o
  16   3   4      445.44      362.69      8.36 o
  17   3   4      209.57      194.54      4.96 o
  18   3   4       67.26       73.11      3.77 o
  19   3   4       57.99       56.17      3.43 o
  20   3   4       17.95       19.47      2.38 o
  21   3   4        4.89        0.69      1.93 o
  22   3   4        6.24        7.45      2.35 o
  23   3   4       84.92       85.48      4.74 o
  24   3   4       59.91       65.50      4.04 o
  25   3   4       30.06       31.19      3.19 o
  26   3   4        1.83        1.66      3.02 o
 -27   4   4      188.50      204.13     11.67 o
 -26   4   4       55.59       57.10      5.95 o
 -25   4   4       83.38       96.25      8.45 o
 -24   4   4       89.31      101.65      7.11 o
 -23   4   4       25.39       23.79      4.26 o
 -22   4   4      170.30      155.70     13.59 o
 -21   4   4        7.92        7.65      2.70 o
 -20   4   4      179.27      175.09      7.20 o
 -19   4   4      220.68      196.75      7.44 o
 -18   4   4      313.36      344.39     10.07 o
 -17   4   4       33.46       34.40      3.50 o
 -16   4   4      562.59      578.79     13.99 o
 -15   4   4      714.58      671.25     15.27 o
 -14   4   4      144.89      143.15      5.05 o
 -13   4   4       32.36       30.65      2.65 o
 -12   4   4      794.72      775.72     14.73 o
 -11   4   4      261.80      284.80     10.98 o
 -10   4   4     2133.81     2207.87     35.37 o
  -9   4   4      171.81      171.84      6.44 o
  -8   4   4       61.31       60.66      4.46 o
  -7   4   4       91.28       93.13      4.19 o
  -6   4   4     1487.20     1617.44     23.34 o
  -5   4   4      400.26      402.79      8.32 o
  -4   4   4       39.70       30.86      1.54 o
  -3   4   4       35.86       49.66      1.92 o
  -2   4   4     1072.67     1168.13     31.98 o
  -1   4   4      117.23      113.90      3.20 o
   0   4   4       63.04       51.87      2.19 o
   1   4   4      535.77      494.59      9.12 o
   2   4   4       35.63       45.86      2.11 o
   3   4   4       10.40        8.49      1.48 o
   4   4   4       53.87       69.81      9.97 o
   5   4   4      384.96      398.01      9.50 o
   6   4   4       33.03       34.03      4.95 o
   7   4   4       82.03       89.12      3.45 o
   8   4   4      609.11      663.03     10.84 o
   9   4   4      284.19      293.32      6.03 o
  10   4   4      134.78      143.89      4.03 o
  11   4   4        0.01        0.97      1.14 o
  12   4   4        1.55        3.42      1.36 o
  13   4   4       20.70       18.13      1.97 o
  14   4   4      370.19      308.01      6.94 o
  15   4   4      118.47      105.46      4.13 o
  16   4   4       65.64       71.19      3.90 o
  17   4   4       64.39       50.61      3.28 o
  18   4   4        0.04       -0.43      1.54 o
  19   4   4        0.12       -1.74      1.75 o
  20   4   4       98.66      104.74      5.91 o
  21   4   4      362.79      366.81      9.54 o
  22   4   4       46.64       43.17      3.88 o
  23   4   4       50.11       45.82      4.46 o
  24   4   4       75.71       77.13      5.13 o
  25   4   4      414.73      455.66     11.74 o
 -25   5   4       14.68        4.06      8.41 o
 -24   5   4       77.32       82.47      7.21 o
 -23   5   4       14.82       17.35      4.21 o
 -22   5   4       45.57       44.94      6.04 o
 -21   5   4      229.18      228.36      8.78 o
 -20   5   4        4.51        3.57      2.48 o
 -19   5   4       19.61       21.04      3.23 o
 -18   5   4       33.45       31.43      3.61 o
 -17   5   4      167.38      162.12     10.94 o
 -16   5   4       36.47       23.87      3.94 o
 -15   5   4        1.72        1.32      1.93 o
 -14   5   4      109.04      111.89      6.28 o
 -13   5   4      490.51      432.99     12.53 o
 -12   5   4        0.00       -0.80      1.85 o
 -11   5   4      385.02      367.46     10.90 o
 -10   5   4     1877.51     1712.76     34.53 o
  -9   5   4      457.58      421.04     11.60 o
  -8   5   4      624.81      566.18     14.12 o
  -7   5   4      815.52      795.35     14.61 o
  -6   5   4       53.42       45.72      4.82 o
  -4   5   4      557.08      591.88     10.03 o
  -3   5   4      212.14      226.90      5.71 o
  -2   5   4        0.40        0.39      0.93 o
  -1   5   4     2460.27     2667.47     41.31 o
   0   5   4       91.82      101.27      3.19 o
   1   5   4       80.80       81.95      2.85 o
   2   5   4     1920.11     1931.27     30.65 o
   3   5   4      868.32      817.31     14.31 o
   4   5   4       19.05       17.06      2.07 o
   5   5   4        0.37        0.61      1.10 o
   6   5   4      525.35      517.00     10.20 o
   7   5   4      353.97      350.59      7.79 o
   8   5   4      351.23      338.30      7.74 o
   9   5   4       64.81       72.54      3.59 o
  10   5   4        6.08       12.83      1.94 o
  11   5   4      153.48      148.35      7.04 o
  12   5   4      247.29      191.77      6.00 o
  13   5   4      118.77      103.40      5.04 o
  14   5   4      207.01      212.94      7.29 o
  15   5   4       90.84       85.77      4.03 o
  16   5   4       76.11       76.54      3.95 o
  17   5   4        6.08        7.09      2.02 o
  18   5   4        1.32       -1.06      1.90 o
  19   5   4       12.30       12.26      2.57 o
  20   5   4        0.46        0.78      2.19 o
  21   5   4        7.40       10.17      3.08 o
  22   5   4      266.79      256.80      9.58 o
  23   5   4       47.99       51.56      5.17 o
 -23   6   4       70.35       68.32      5.84 o
 -22   6   4        1.24       -1.49      2.68 o
 -21   6   4       20.70       25.57      3.90 o
 -20   6   4      190.09      197.84      8.33 o
 -19   6   4       21.55       21.93      3.56 o
 -18   6   4      283.14      257.68     12.17 o
 -17   6   4        5.71        6.67      3.58 o
 -16   6   4       46.71       38.21      5.49 o
 -15   6   4        6.78        8.89      3.59 o
 -14   6   4        4.69        4.90      2.69 o
 -13   6   4        0.49        0.21      2.18 o
 -12   6   4        0.03       -0.55      2.48 o
 -11   6   4       20.65       26.34      3.57 o
 -10   6   4        0.02       -0.54      1.83 o
  -9   6   4      120.28      128.91      7.62 o
  -8   6   4      720.18      638.66     15.94 o
  -7   6   4       11.29       10.14      1.55 o
  -6   6   4      243.77      218.87      5.65 o
  -5   6   4       17.51       21.49      1.69 o
  -4   6   4        0.90        2.04      1.03 o
  -3   6   4       34.58       21.44      1.75 o
  -2   6   4     2263.80     2245.40     35.53 o
  -1   6   4      384.69      385.01      7.90 o
   0   6   4      230.64      233.99      5.52 o
   1   6   4      249.82      205.60      5.12 o
   2   6   4      153.14      153.18      4.32 o
   3   6   4      386.69      368.25      7.76 o
   4   6   4      312.97      304.36      6.84 o
   5   6   4      406.25      398.73      8.46 o
   6   6   4      405.42      399.21     11.55 o
   7   6   4      179.88      179.16      5.20 o
   8   6   4      505.05      529.57     10.99 o
   9   6   4      132.69      125.11      4.67 o
  10   6   4      165.77      185.48      5.80 o
  11   6   4       74.06       56.96      4.76 o
  12   6   4       10.31       13.81      2.24 o
  13   6   4       14.75       16.83      2.51 o
  14   6   4      320.49      284.64      8.13 o
  15   6   4        0.01       -1.92      1.67 o
  16   6   4      140.91      141.97      6.77 o
  17   6   4       24.57       23.46      2.94 o
  18   6   4      579.32      548.78     12.51 o
  19   6   4      103.11       98.14      5.47 o
  20   6   4        5.86        4.21      2.50 o
  21   6   4       87.78       92.35      6.83 o
 -21   7   4       78.03       80.86     10.87 o
 -20   7   4      250.63      246.88     13.00 o
 -19   7   4        1.06        2.14      3.54 o
 -18   7   4      119.79      122.18      9.72 o
 -17   7   4      125.37      115.53     12.52 o
 -16   7   4       10.14       13.41      5.08 o
 -15   7   4       29.57       30.81      5.04 o
 -14   7   4        8.25        9.87      3.64 o
 -13   7   4       28.27       32.18      4.29 o
 -12   7   4        5.85        6.16      2.83 o
 -11   7   4      147.03      146.70      7.60 o
 -10   7   4        3.85        5.45      2.51 o
  -9   7   4       28.03       28.23      3.69 o
  -8   7   4      237.40      207.98      5.92 o
  -7   7   4       21.20       36.98      2.57 o
  -6   7   4       38.38       48.73      2.77 o
  -5   7   4       66.90       83.30      3.41 o
  -4   7   4      121.79      115.99      4.04 o
  -3   7   4      128.11      130.00      4.74 o
  -2   7   4       14.93       10.32      2.27 o
  -1   7   4      246.45      219.42      5.28 o
   0   7   4        2.89        4.24      1.33 o
   1   7   4      111.54      120.84      3.89 o
   2   7   4      140.23      119.30      7.82 o
   3   7   4       85.74       75.35      3.66 o
   4   7   4       32.00       31.88      2.79 o
   5   7   4      186.42      181.06      5.12 o
   6   7   4        8.12       11.22      1.74 o
   7   7   4      155.39      161.36      7.84 o
   8   7   4       33.82       33.93      2.73 o
   9   7   4      166.32      149.75      5.29 o
  10   7   4      108.64      112.18      4.82 o
  11   7   4        2.34        3.65      1.83 o
  12   7   4       56.67       58.02      3.98 o
  13   7   4      260.90      252.03      8.48 o
  14   7   4      138.47      152.72      6.82 o
  15   7   4      138.78      143.07      6.78 o
  16   7   4      174.57      183.73      7.73 o
  17   7   4        8.65        9.69      3.13 o
  18   7   4       20.30       21.97      3.78 o
  19   7   4       28.82       31.21      4.36 o
 -18   8   4      416.98      442.76     36.64 o
 -17   8   4       29.42       28.30      5.66 o
 -16   8   4      177.49      197.40     11.82 o
 -15   8   4      135.33      153.90     11.08 o
 -14   8   4        9.09        7.32      3.85 o
 -13   8   4        0.38       -1.28      2.99 o
 -12   8   4      348.69      381.23     12.91 o
 -11   8   4      273.94      263.16     10.43 o
 -10   8   4        1.56       -0.54      2.46 o
  -9   8   4      290.50      291.71     10.59 o
  -8   8   4      132.97      137.86      5.29 o
  -7   8   4       27.75       21.59      2.35 o
  -6   8   4       59.90       47.75      3.02 o
  -5   8   4      201.57      193.35      5.77 o
  -4   8   4      110.23      104.06      9.21 o
  -3   8   4       29.55       25.12      2.86 o
  -2   8   4        3.13        4.26      1.55 o
  -1   8   4       27.14       28.93      2.27 o
   0   8   4       24.90       27.59      2.69 o
   1   8   4        3.73        3.92      1.83 o
   2   8   4        4.09        1.21      1.29 o
   3   8   4       40.68       43.32      2.72 o
   4   8   4       93.40       91.39      4.53 o
   5   8   4       13.78        9.85      1.73 o
   6   8   4       28.73       33.54      2.89 o
   7   8   4      224.32      226.62      6.38 o
   8   8   4        2.70        1.65      1.66 o
   9   8   4      190.99      202.81      7.92 o
  10   8   4       92.85       85.42      4.45 o
  11   8   4      194.36      208.84      7.45 o
  12   8   4        1.52       -0.78      1.99 o
  13   8   4       50.21       55.24      4.56 o
  14   8   4      114.09      121.22      7.42 o
  15   8   4        5.55        6.60      2.76 o
  16   8   4        8.82       10.94      4.90 o
 -14   9   4       12.83       18.89      6.08 o
 -13   9   4        7.58        5.36      3.78 o
 -12   9   4        2.43        3.06      3.66 o
 -11   9   4      402.05      390.51     13.54 o
 -10   9   4      121.94      138.67     15.14 o
  -9   9   4      179.95      174.89     12.89 o
  -8   9   4      104.65      124.20      8.15 o
  -7   9   4       17.11       16.98      2.93 o
  -6   9   4        3.52        3.32      1.77 o
  -5   9   4        9.70        7.24      1.92 o
  -4   9   4      156.63      152.58     10.72 o
  -3   9   4      203.34      180.81      7.26 o
  -2   9   4       55.01       55.69      4.14 o
  -1   9   4       17.53       24.99      2.60 o
   0   9   4      395.04      398.53      9.45 o
   1   9   4       30.45       26.26      2.49 o
   2   9   4      277.15      294.90      7.70 o
   3   9   4       98.98      107.15      4.16 o
   4   9   4       41.07       46.50      2.99 o
   5   9   4        4.07        5.00      1.67 o
   6   9   4        9.06        7.34      2.14 o
   7   9   4        0.01       -0.57      1.57 o
   8   9   4        2.50        2.83      2.51 o
   9   9   4      164.78      171.24     15.98 o
  10   9   4        4.08        7.64      2.35 o
  11   9   4        4.87        7.53      4.07 o
  12   9   4       69.87       78.28      5.33 o
  -6  10   4       20.34       27.68      3.15 o
  -5  10   4        8.52       11.31      2.42 o
  -4  10   4        1.97        0.15      1.93 o
  -3  10   4        8.43        5.87      3.06 o
  -2  10   4      190.45      175.06      6.30 o
  -1  10   4      411.13      430.43     10.93 o
   0  10   4      351.71      372.55     10.84 o
   1  10   4      406.70      478.36     12.04 o
   2  10   4       47.09       37.56      3.34 o
   3  10   4       99.01       92.78      5.90 o
   4  10   4       46.96       55.97      3.82 o
 -29   1   5        4.44        6.33      2.14 o
 -28   1   5      164.32      147.60      5.25 o
 -27   1   5       18.99       19.88      2.20 o
 -26   1   5       92.23       92.95      3.73 o
 -25   1   5       39.71       41.02      2.64 o
 -24   1   5        0.78        1.54      1.40 o
 -23   1   5       60.62       59.96      3.09 o
 -22   1   5       22.63       22.43      2.04 o
 -21   1   5       48.34       41.35      2.47 o
 -20   1   5      622.09      569.81      9.53 o
 -19   1   5      122.64      106.25      3.41 o
 -18   1   5      237.11      181.91      4.06 o
 -17   1   5       45.84       58.20      1.89 o
 -16   1   5       17.56       25.13      1.24 o
 -15   1   5       13.30       13.68      1.24 o
 -14   1   5       16.62       13.08      1.39 o
 -13   1   5      154.26      163.26      3.84 o
 -12   1   5      783.36      859.19      9.98 o
 -11   1   5       41.97       39.18      1.54 o
 -10   1   5      224.89      222.91      3.90 o
  -9   1   5      115.84      130.16      2.77 o
  -8   1   5      131.37      159.68      2.35 o
  -7   1   5      300.91      320.59      6.42 o
  -6   1   5     3236.26     3563.65     42.02 o
  -5   1   5     4077.22     4342.08     50.87 o
  -4   1   5      462.44      474.15      6.44 o
  -3   1   5      420.23      480.14      7.13 o
  -2   1   5     2076.49     2241.72     29.43 o
  -1   1   5     3347.99     3595.61     52.55 o
   0   1   5      105.36      111.09      3.71 o
   1   1   5     2402.16     2506.29     30.13 o
   2   1   5       44.02       35.56      1.65 o
   3   1   5      291.41      290.40      4.75 o
   4   1   5     2870.09     2929.80     38.48 o
   5   1   5     7056.14     7622.68     97.94 o
   6   1   5      186.47      193.13      2.90 o
   7   1   5       46.87       35.54      1.32 o
   8   1   5       28.68       35.54      2.07 o
   9   1   5        0.27        0.36      0.47 o
  10   1   5       55.86       63.56      2.49 o
  11   1   5      133.75      121.54      2.67 o
  12   1   5      177.61      180.92      3.59 o
  13   1   5        0.08        0.96      0.77 o
  14   1   5      464.97      420.32      6.59 o
  15   1   5      932.00      987.84     12.84 o
  16   1   5      290.23      245.83      5.03 o
  17   1   5        2.87        1.92      1.13 o
  18   1   5      892.83      871.36     11.91 o
  19   1   5       33.10       35.86      2.40 o
  20   1   5       14.34       10.98      1.86 o
  21   1   5       39.42       41.68      2.79 o
  22   1   5      219.14      233.97      5.10 o
  23   1   5      112.44      117.93      3.95 o
  24   1   5       82.20       87.46      3.57 o
  25   1   5        8.14        5.17      2.22 o
  26   1   5        0.81        0.29      2.10 o
 -28   2   5        4.02        5.95      2.32 o
 -27   2   5        8.00        4.87      2.18 o
 -26   2   5       11.44       14.22      2.42 o
 -25   2   5        0.00       -1.29      1.16 o
 -24   2   5      146.94      154.01      4.53 o
 -23   2   5      177.51      170.20      4.36 o
 -22   2   5       97.56       79.31      3.10 o
 -21   2   5      682.54      610.05      9.96 o
 -20   2   5        0.70        3.03      1.25 o
 -19   2   5        5.31        4.30      1.14 o
 -18   2   5       21.81       25.17      1.65 o
 -17   2   5       74.28       71.80      2.60 o
 -16   2   5      346.92      361.68      6.07 o
 -15   2   5       37.80       33.68      2.04 o
 -14   2   5      364.09      372.50      5.68 o
 -13   2   5       86.73       87.54      2.35 o
 -12   2   5       55.83       63.97      2.01 o
 -11   2   5      247.82      261.09      4.20 o
 -10   2   5     3101.51     3337.98     37.04 o
  -9   2   5      366.95      367.73      5.28 o
  -8   2   5       60.44       54.27      3.05 o
  -7   2   5      467.18      520.68      7.87 o
  -6   2   5     2967.54     3398.93     50.58 o
  -5   2   5       79.85       83.19      2.55 o
  -4   2   5     5801.37     6058.91     88.67 o
  -3   2   5    13809.15    14768.68    307.13 o
  -2   2   5      464.08      489.96      8.59 o
  -1   2   5        7.27       12.74      1.03 o
   0   2   5      305.25      279.21      4.87 o
   1   2   5      156.69      147.69      4.57 o
   2   2   5      908.95     1034.01     16.10 o
   3   2   5       29.40       33.95      1.32 o
   4   2   5      268.96      272.67      3.99 o
   5   2   5      222.62      221.02      3.49 o
   6   2   5      763.11      896.13     10.93 o
   7   2   5      282.08      327.21      5.32 o
   8   2   5      439.72      437.69      6.21 o
   9   2   5      681.98      700.62      8.93 o
  10   2   5      285.83      302.41      4.71 o
  11   2   5       11.65       12.40      1.10 o
  12   2   5      122.51      145.34      2.99 o
  13   2   5        0.00        0.43      0.85 o
  14   2   5      580.34      541.35      7.38 o
  15   2   5      560.18      491.68      6.95 o
  16   2   5      236.25      226.51      4.42 o
  17   2   5       19.40       20.78      1.63 o
  18   2   5       38.60       37.80      2.03 o
  19   2   5       12.21       15.78      1.74 o
  20   2   5        0.00       -0.05      1.10 o
  21   2   5        0.81        0.63      1.08 o
  22   2   5      299.77      337.51      7.32 o
  23   2   5        0.04       -0.74      1.64 o
  24   2   5      137.74      148.24      5.45 o
  25   2   5        4.60        8.02      2.49 o
  26   2   5      144.46      151.25      6.13 o
 -28   3   5       68.64       71.07      5.23 o
 -27   3   5       52.62       52.21      4.64 o
 -26   3   5        6.08        6.83      2.72 o
 -25   3   5      255.83      263.59      8.61 o
 -24   3   5       92.12       85.69      4.28 o
 -23   3   5       17.70       19.94      2.56 o
 -22   3   5      327.89      316.86      9.67 o
 -21   3   5        1.74        2.00      1.54 o
 -20   3   5       24.45       21.47      2.25 o
 -19   3   5       39.46       33.82      2.39 o
 -18   3   5      220.21      205.15      6.41 o
 -17   3   5       41.70       47.08      2.82 o
 -16   3   5      283.22      304.40      6.91 o
 -15   3   5     3498.00     3401.48     51.03 o
 -14   3   5      335.99      339.78      8.26 o
 -13   3   5       78.77       73.16      2.90 o
 -12   3   5      451.24      424.65      9.22 o
 -11   3   5      166.20      179.47      5.22 o
 -10   3   5      245.17      249.93      6.26 o
  -9   3   5       26.60       18.25      2.15 o
  -8   3   5       11.78       11.19      1.54 o
  -7   3   5      247.62      258.84      6.41 o
  -6   3   5     2080.49     2146.35     39.20 o
  -5   3   5     2316.78     2525.71     45.70 o
  -4   3   5      148.87      158.85      4.78 o
  -3   3   5       40.74       46.35      2.47 o
  -2   3   5     1428.77     1316.78     72.56 o
  -1   3   5      201.89      225.58      6.58 o
   0   3   5      170.02      212.34      6.79 o
   1   3   5      404.80      420.94      9.06 o
   2   3   5      177.22      181.76      4.57 o
   3   3   5       85.81       79.29      3.20 o
   4   3   5        0.17        0.60      0.94 o
   5   3   5       18.06       15.97      1.40 o
   6   3   5      542.61      577.88     10.80 o
   7   3   5       58.30       69.82      5.78 o
   8   3   5     2029.20     2134.65     33.77 o
   9   3   5      271.40      267.78      4.80 o
  10   3   5       69.24       63.50      3.17 o
  11   3   5      248.38      227.32      4.19 o
  12   3   5      132.09      113.12      3.44 o
  13   3   5       33.90       39.28      2.33 o
  14   3   5      436.67      375.69      7.12 o
  15   3   5       12.16       12.49      1.96 o
  16   3   5       17.49       19.77      2.08 o
  17   3   5      314.24      284.02      6.85 o
  18   3   5       29.01       40.14      2.95 o
  19   3   5       25.55       30.14      2.74 o
  20   3   5       49.87       43.89      3.24 o
  21   3   5      540.09      584.66     11.62 o
  22   3   5       21.82       22.55      3.14 o
  23   3   5        2.62        1.52      2.05 o
  24   3   5       99.13      109.93      6.23 o
  25   3   5       42.87       50.95      3.89 o
 -26   4   5       13.55       14.86      3.94 o
 -25   4   5       19.08       16.13      3.99 o
 -24   4   5       98.44      110.13      7.48 o
 -23   4   5      507.89      537.10     22.37 o
 -22   4   5      226.95      218.67     10.43 o
 -21   4   5       22.31       25.58      4.24 o
 -20   4   5      425.08      434.23     12.14 o
 -19   4   5       77.15       57.95      4.57 o
 -18   4   5       38.17       29.60      3.76 o
 -17   4   5      804.71      778.60     17.65 o
 -16   4   5      491.80      472.54     12.14 o
 -15   4   5       46.33       47.87      3.42 o
 -14   4   5       24.77       30.56      2.77 o
 -13   4   5      257.48      276.35      7.33 o
 -12   4   5        3.36        1.48      1.44 o
 -11   4   5       89.74       80.16      4.80 o
 -10   4   5        1.04        1.02      1.61 o
  -9   4   5       20.12       18.38      4.47 o
  -8   4   5      101.43       98.47      5.04 o
  -7   4   5       92.87      103.29      4.82 o
  -6   4   5        2.39        8.00      2.02 o
  -5   4   5      225.80      239.87      6.32 o
  -4   4   5        3.41        2.43      1.00 o
  -3   4   5      197.50      182.18      4.91 o
  -2   4   5       34.46       37.07      2.54 o
  -1   4   5      362.89      375.59      8.33 o
   0   4   5       88.52       63.74      2.68 o
   1   4   5      117.96       99.58      3.97 o
   2   4   5      131.64      137.26      4.82 o
   3   4   5        3.09        0.81      0.78 o
   4   4   5      164.93      162.03      5.38 o
   5   4   5       26.84       24.38      2.07 o
   6   4   5      769.07      768.62     18.61 o
   7   4   5        0.40       -1.09      1.22 o
   8   4   5      278.92      278.55      7.37 o
   9   4   5        5.66        4.89      1.31 o
  10   4   5       98.87      137.47      4.10 o
  11   4   5      602.38      528.26      9.71 o
  12   4   5      237.13      184.52      5.02 o
  13   4   5     1539.73     1339.83     20.74 o
  14   4   5      665.79      624.78     11.43 o
  15   4   5       94.36       97.71      4.55 o
  16   4   5      381.87      348.16      9.12 o
  17   4   5        2.82        6.05      1.89 o
  18   4   5        2.02       -1.39      1.56 o
  19   4   5      199.19      224.18      7.28 o
  20   4   5       28.88       25.55      3.71 o
  21   4   5        3.54        0.38      2.23 o
  22   4   5       88.41       96.14      5.39 o
  23   4   5      395.76      438.29     11.17 o
  24   4   5       23.50       25.83      4.22 o
 -25   5   5       23.00       18.20      5.96 o
 -24   5   5        4.27        8.90      4.75 o
 -23   5   5        7.21       11.79      7.19 o
 -22   5   5      114.16      123.37      7.55 o
 -21   5   5      172.46      179.55     16.66 o
 -20   5   5       50.48       57.52      5.50 o
 -19   5   5       36.80       30.59      6.16 o
 -18   5   5      542.62      534.71     13.97 o
 -17   5   5        3.26        3.16      2.25 o
 -16   5   5      119.70      125.75      6.00 o
 -15   5   5       40.84       47.08      3.62 o
 -14   5   5       98.35      101.66      6.88 o
 -13   5   5      114.07      105.44      6.45 o
 -12   5   5       34.78       37.52      3.98 o
 -11   5   5      570.48      618.83     15.74 o
 -10   5   5        0.18        0.31      1.97 o
  -9   5   5       54.58       45.83      4.27 o
  -8   5   5      134.75      157.66      6.48 o
  -7   5   5       18.83       14.87      2.47 o
  -6   5   5        7.05       10.59      1.64 o
  -5   5   5      232.82      253.91      5.90 o
  -4   5   5      143.32      144.18      7.94 o
  -3   5   5      248.04      292.32      7.02 o
  -2   5   5      454.83      468.96     10.05 o
  -1   5   5        0.15       -0.11      1.03 o
   0   5   5       24.89       29.34      2.63 o
   1   5   5      683.95      674.07     12.44 o
   2   5   5     2135.07     2150.92     34.31 o
   3   5   5      274.59      278.25      6.56 o
   4   5   5      760.58      710.37     13.25 o
   5   5   5      165.02      145.58      4.50 o
   6   5   5      463.00      428.28      9.20 o
   7   5   5       29.33       31.38      3.99 o
   8   5   5       21.16       16.39      2.06 o
   9   5   5      198.48      191.73      5.79 o
  10   5   5      948.08      879.91     16.67 o
  11   5   5      908.40      834.07     17.07 o
  12   5   5        1.60        0.77      1.37 o
  13   5   5       40.79       41.19      3.40 o
  14   5   5        9.08        9.35      1.92 o
  15   5   5        2.71        2.73      1.62 o
  16   5   5       14.07        6.76      1.91 o
  17   5   5       69.44       66.22      4.64 o
  18   5   5       17.03       15.73      2.83 o
  19   5   5        4.49        2.12      2.22 o
  20   5   5       26.70       31.64      4.14 o
  21   5   5       87.64       80.33      5.95 o
  22   5   5       25.62       26.40      4.21 o
  23   5   5        5.20        5.52      3.18 o
 -23   6   5        0.02       -2.16      2.81 o
 -22   6   5        4.06       -0.58      3.93 o
 -21   6   5        0.02        1.95      2.80 o
 -20   6   5        1.05        4.51      2.73 o
 -19   6   5       63.58       63.83      5.25 o
 -18   6   5       21.13       24.00      4.96 o
 -17   6   5       27.34       29.53      8.06 o
 -16   6   5       75.85       75.26      7.23 o
 -15   6   5       13.97       19.84      3.58 o
 -14   6   5       28.85       37.06      4.66 o
 -13   6   5      107.46       96.35      6.56 o
 -12   6   5        0.03       -1.33      2.04 o
 -11   6   5      102.15       94.22     10.61 o
 -10   6   5       35.10       25.66      5.20 o
  -9   6   5      209.74      176.91      7.78 o
  -8   6   5      222.59      193.18      7.64 o
  -7   6   5      297.15      221.31     12.82 o
  -6   6   5        1.38       -0.40      1.17 o
  -5   6   5      148.59      143.40      7.29 o
  -4   6   5       70.76       71.31      3.18 o
  -3   6   5      136.45      145.41      4.49 o
  -2   6   5      462.39      455.69      9.36 o
  -1   6   5      841.99      825.28     15.81 o
   0   6   5      962.22      946.82     16.80 o
   1   6   5      230.08      213.29      5.58 o
   2   6   5      118.14      116.00      4.04 o
   3   6   5       24.07       18.89      1.96 o
   4   6   5      123.99      118.75      4.45 o
   5   6   5       72.40       80.78      3.69 o
   6   6   5     1037.58      998.42     18.14 o
   7   6   5      217.86      207.97      6.59 o
   8   6   5       46.99       38.13      2.96 o
   9   6   5       23.86       22.66      2.54 o
  10   6   5        7.24        4.64      1.80 o
  11   6   5        2.48        2.45      1.77 o
  12   6   5      176.53      188.74      6.37 o
  13   6   5      116.95      111.45      6.49 o
  14   6   5      107.74       94.38      5.75 o
  15   6   5       50.54       50.88      4.03 o
  16   6   5       48.89       44.01      3.62 o
  17   6   5      174.61      187.65      6.61 o
  18   6   5       13.69       15.82      2.80 o
  19   6   5      112.23      118.95      6.14 o
  20   6   5       27.88       26.31      3.55 o
  21   6   5       55.49       54.13      5.28 o
 -21   7   5      184.42      220.34     12.63 o
 -20   7   5       27.91       35.50      6.13 o
 -19   7   5       10.18        6.50      4.19 o
 -18   7   5       89.59      103.10      9.15 o
 -17   7   5        2.28       11.20      5.88 o
 -16   7   5        6.67       11.68      4.07 o
 -15   7   5       12.10       10.43      6.65 o
 -14   7   5        0.20       -0.40      2.59 o
 -13   7   5        0.07       -1.16      2.37 o
 -12   7   5      272.02      274.58     10.40 o
 -11   7   5      227.28      211.92     10.08 o
 -10   7   5       21.67       19.78      3.39 o
  -9   7   5        4.01        2.34      2.27 o
  -8   7   5      515.82      495.46     14.09 o
  -7   7   5      137.66      132.52      4.89 o
  -6   7   5       87.80       95.61      4.12 o
  -5   7   5       13.29       16.32      2.05 o
  -4   7   5       63.12       62.66      3.98 o
  -3   7   5      197.32      199.87      5.81 o
  -2   7   5       59.26       63.39      3.28 o
  -1   7   5       68.77       69.30      3.33 o
   0   7   5      212.09      201.38      5.63 o
   1   7   5       13.13       13.69      1.87 o
   2   7   5      106.32      101.10      4.23 o
   3   7   5       51.80       55.75      3.48 o
   4   7   5       42.99       49.60      3.12 o
   5   7   5       41.84       37.87      2.85 o
   6   7   5        6.57        6.90      1.87 o
   7   7   5       25.57       26.28      3.05 o
   8   7   5     2027.07     1994.56     33.68 o
   9   7   5        6.78        8.09      2.03 o
  10   7   5        1.67        1.72      1.80 o
  11   7   5      186.53      181.23      6.34 o
  12   7   5       42.62       41.32      3.59 o
  13   7   5       22.98       26.22      3.48 o
  14   7   5        6.20        5.71      3.28 o
  15   7   5       38.90       29.75      4.49 o
  16   7   5        7.99        5.73      2.85 o
  17   7   5       42.45       43.51      4.67 o
  18   7   5      212.67      227.67      9.31 o
 -18   8   5       14.28       27.23      5.79 o
 -17   8   5        4.74        4.51      4.15 o
 -16   8   5      149.42      142.32     10.76 o
 -15   8   5      101.17      116.21      9.81 o
 -14   8   5       34.00       43.88      5.39 o
 -13   8   5       53.80       46.26      7.05 o
 -12   8   5      121.88      118.17      7.93 o
 -11   8   5       28.17       37.50      4.62 o
 -10   8   5      495.28      501.47     15.15 o
  -9   8   5       20.56       19.50      5.54 o
  -8   8   5      169.18      175.24      8.83 o
  -7   8   5       95.32      107.47      4.65 o
  -6   8   5        0.53       -0.01      1.64 o
  -5   8   5       58.59       60.84      3.68 o
  -4   8   5        4.52        0.63      1.65 o
  -3   8   5       23.90       19.26      2.51 o
  -2   8   5      112.36      117.77      4.76 o
  -1   8   5      434.73      451.09     11.09 o
   0   8   5        1.61        2.44      1.97 o
   1   8   5        0.32       -0.94      1.43 o
   2   8   5       44.00       47.01      3.19 o
   3   8   5        5.19        3.24      2.83 o
   4   8   5        5.53        3.16      1.73 o
   5   8   5       25.48       26.24      3.17 o
   6   8   5      129.30      127.56      5.08 o
   7   8   5        0.58        0.82      1.66 o
   8   8   5       57.08       58.54      3.89 o
   9   8   5      113.65      134.89      5.60 o
  10   8   5      217.43      224.83      7.25 o
  11   8   5        7.16        7.42      2.33 o
  12   8   5       34.61       42.90      4.36 o
  13   8   5       32.13       39.37      4.15 o
  14   8   5       31.12       27.83      3.87 o
  15   8   5      375.48      400.97     12.85 o
 -13   9   5        5.74        4.56      3.46 o
 -12   9   5        7.90        7.99      3.71 o
 -11   9   5      133.98      113.56      8.06 o
 -10   9   5        0.03        0.11      2.86 o
  -9   9   5       16.52       17.89      4.05 o
  -8   9   5      757.69      745.69     32.15 o
  -7   9   5      118.07      123.68      5.35 o
  -6   9   5       34.07       39.66      3.59 o
  -5   9   5      621.10      665.67     19.34 o
  -4   9   5        1.11        2.27      1.93 o
  -3   9   5       33.57       30.90      4.35 o
  -2   9   5       19.06       16.98      2.56 o
  -1   9   5      109.20       99.85      4.74 o
   0   9   5      168.68      177.70      6.30 o
   1   9   5        8.63       10.68      2.76 o
   2   9   5      310.50      352.85      9.18 o
   3   9   5       43.51       46.23      3.25 o
   4   9   5       46.40       51.95      3.47 o
   5   9   5        7.22        7.86      2.10 o
   6   9   5        2.75        7.08      2.73 o
   7   9   5       30.72       33.11      3.25 o
   8   9   5      115.65      112.74      6.48 o
   9   9   5       48.40       50.48      3.94 o
  10   9   5        0.24        1.59      2.97 o
  11   9   5       51.80       56.12      4.76 o
  -2  10   5       43.38       57.01      4.15 o
  -1  10   5       94.03      112.38      5.29 o
   0  10   5        2.45        4.38      3.57 o
 -28   0   6       22.23       27.97      4.31 o
 -27   0   6       65.26       49.34      5.03 o
 -26   0   6       28.73       41.03      4.56 o
 -25   0   6      220.36      195.91      8.42 o
 -24   0   6     1499.57     1468.76     51.32 o
 -23   0   6        0.00        0.32      1.64 o
 -22   0   6      664.59      615.04     11.51 o
 -21   0   6      696.39      642.01     11.78 o
 -20   0   6        3.31        5.34      1.75 o
 -19   0   6      272.57      271.21      6.38 o
 -18   0   6        0.45        0.73      1.27 o
 -17   0   6       24.33       21.23      1.99 o
 -16   0   6      101.54      115.98      4.05 o
 -15   0   6      132.71      105.38      3.55 o
 -14   0   6       38.43       44.00      3.03 o
 -13   0   6      380.82      376.16      9.65 o
 -12   0   6      406.01      374.60      6.00 o
 -11   0   6      665.21      615.88      8.77 o
 -10   0   6      124.52      118.53      2.80 o
  -9   0   6      122.19      130.36      3.16 o
  -8   0   6      211.09      197.13      4.56 o
  -7   0   6      209.78      243.55      5.17 o
  -6   0   6      319.06      356.31      6.78 o
  -5   0   6      820.17      697.23     10.25 o
  -4   0   6      674.81      722.95     10.51 o
  -3   0   6       31.92       32.57      1.55 o
  -2   0   6      669.74      699.03     10.19 o
  -1   0   6      287.90      279.90      4.89 o
   0   0   6       54.99       60.22      3.22 o
   1   0   6      399.03      451.86      9.16 o
   2   0   6     1401.53     1327.49     29.29 o
   3   0   6        0.32        0.59      0.51 o
   4   0   6     1021.45     1103.79     17.44 o
   5   0   6      920.18     1006.90     16.15 o
   6   0   6       25.77       11.27      1.35 o
   7   0   6      213.90      201.85      4.68 o
   8   0   6     4902.68     5157.90     73.61 o
   9   0   6      747.22      803.93     13.44 o
  10   0   6     1196.76     1227.66     19.82 o
  11   0   6     4922.74     4779.08     69.98 o
  12   0   6     7030.07     7031.92    101.79 o
  13   0   6       45.63       66.85      3.32 o
  14   0   6     6311.52     6062.17     78.74 o
  15   0   6      558.87      552.09      9.62 o
  16   0   6      329.39      301.19      6.36 o
  17   0   6      320.79      288.12      6.26 o
  18   0   6      160.20      183.18      5.24 o
  19   0   6        7.51        6.81      1.72 o
  20   0   6       10.98       15.64      2.67 o
  21   0   6      221.47      216.47     11.42 o
  22   0   6      249.78      269.82     10.83 o
  23   0   6      191.64      216.51      9.80 o
  24   0   6       16.34       14.43      3.89 o
  25   0   6       76.32       88.85     10.84 o
 -28   1   6       13.82       14.80      3.63 o
 -27   1   6        6.09        8.73      1.88 o
 -26   1   6       58.12       55.25      3.07 o
 -25   1   6        7.65        7.63      1.77 o
 -24   1   6        9.06       11.32      1.80 o
 -23   1   6       17.20       13.90      1.83 o
 -22   1   6       78.97       78.61      3.39 o
 -21   1   6       87.95       74.28      3.25 o
 -20   1   6      167.47      134.23      3.94 o
 -19   1   6      722.65      661.11     10.65 o
 -18   1   6       52.11       40.53      2.02 o
 -17   1   6        0.31        0.38      0.79 o
 -16   1   6      831.09      886.51     10.51 o
 -15   1   6      112.10      109.23      2.36 o
 -14   1   6      855.80      912.23     11.59 o
 -13   1   6       74.36       86.78      2.37 o
 -12   1   6      166.96      152.35      2.89 o
 -11   1   6      641.63      628.41      7.73 o
 -10   1   6       44.02       42.96      1.24 o
  -9   1   6      150.90      156.75      3.16 o
  -8   1   6      136.77      144.58      2.52 o
  -7   1   6       10.09        9.33      0.78 o
  -6   1   6       15.97       16.19      0.92 o
  -5   1   6      525.13      613.42      7.19 o
  -4   1   6      409.33      465.52      5.70 o
  -3   1   6     1612.13     1763.39     18.61 o
  -2   1   6       30.30       38.58      1.44 o
  -1   1   6      128.10      150.62      2.65 o
   0   1   6       46.33       37.39      1.41 o
   1   1   6     1916.17     2155.25     22.69 o
   2   1   6      292.14      343.69      4.57 o
   3   1   6      235.01      279.24      3.76 o
   4   1   6       17.33        9.80      0.82 o
   5   1   6       10.82       14.73      0.93 o
   6   1   6      158.29      174.39      4.41 o
   7   1   6       94.37       98.10      2.22 o
   8   1   6        4.03        4.60      0.75 o
   9   1   6       30.08       36.25      1.69 o
  10   1   6      199.94      180.74      3.54 o
  11   1   6       23.98       23.54      1.41 o
  12   1   6      444.02      452.06      5.65 o
  13   1   6      885.06      858.73      9.87 o
  14   1   6       28.01       35.20      1.96 o
  15   1   6      631.95      551.32      8.24 o
  16   1   6      244.78      181.56      4.08 o
  17   1   6        3.61        5.76      1.36 o
  18   1   6        9.00       10.42      1.53 o
  19   1   6       43.47       47.12      2.72 o
  20   1   6       28.19       30.77      2.16 o
  21   1   6        5.53        1.70      1.67 o
  22   1   6        3.80        2.96      1.65 o
  23   1   6       96.42      118.97      4.87 o
  24   1   6       59.85       61.09      3.67 o
  25   1   6      225.29      249.96      6.67 o
 -28   2   6       39.59       40.29      3.44 o
 -27   2   6       39.76       41.84      4.46 o
 -26   2   6       32.48       28.14      2.92 o
 -25   2   6       51.20       45.84      2.50 o
 -24   2   6       11.55       10.91      1.64 o
 -23   2   6       65.57       71.04      3.02 o
 -22   2   6       74.88       76.75      3.12 o
 -21   2   6      207.30      210.38      6.10 o
 -20   2   6        2.66        0.84      1.22 o
 -19   2   6      251.07      247.71      5.27 o
 -18   2   6       54.38       53.68      2.53 o
 -17   2   6        9.26       11.82      1.67 o
 -16   2   6       43.43       42.69      2.09 o
 -15   2   6       16.30       17.82      1.39 o
 -14   2   6       27.38       21.32      1.45 o
 -13   2   6        0.69        2.91      0.83 o
 -12   2   6      192.84      226.84      3.77 o
 -11   2   6      496.40      494.66      6.43 o
 -10   2   6       11.39       11.58      0.99 o
  -9   2   6        3.84        6.22      1.49 o
  -8   2   6     2326.78     2568.72     30.90 o
  -7   2   6      377.81      409.46      6.07 o
  -6   2   6      329.40      386.00      6.36 o
  -5   2   6     5914.32     6021.36     78.40 o
  -4   2   6     1469.60     1501.72     20.79 o
  -3   2   6     1256.93     1333.51     21.10 o
  -2   2   6      346.91      415.14      7.78 o
  -1   2   6       48.35       55.98      2.60 o
   0   2   6       10.84        8.70      0.92 o
   1   2   6      751.47      839.63     10.21 o
   2   2   6      276.07      296.66      4.35 o
   3   2   6       36.18       31.44      1.30 o
   4   2   6       28.26       24.80      2.16 o
   5   2   6      215.22      247.61      4.78 o
   6   2   6      571.79      642.45      7.33 o
   7   2   6       80.17       81.29      2.64 o
   8   2   6       31.63       30.77      1.42 o
   9   2   6        7.64       11.36      1.05 o
  10   2   6       47.90       49.06      2.69 o
  11   2   6      485.96      479.36      6.60 o
  12   2   6       22.36       20.95      1.41 o
  13   2   6       84.21       79.40      3.06 o
  14   2   6        0.57        1.17      0.95 o
  15   2   6       23.25       17.11      1.50 o
  16   2   6       51.92       39.66      2.07 o
  17   2   6        0.33       -0.87      1.08 o
  18   2   6        1.42        3.41      1.21 o
  19   2   6       43.41       43.52      2.25 o
  20   2   6       63.25       71.85      3.88 o
  21   2   6        0.14       -1.74      1.10 o
  22   2   6      159.41      161.66      5.20 o
  23   2   6        1.61       -0.38      2.63 o
  24   2   6        0.04       -1.97      1.84 o
  25   2   6      284.62      296.49      9.03 o
 -27   3   6       23.31       22.41      3.55 o
 -26   3   6        1.24        1.37      2.57 o
 -25   3   6       21.75       18.46      3.37 o
 -24   3   6        0.25       -0.91      2.21 o
 -23   3   6       87.47       97.72      5.97 o
 -22   3   6        0.01        0.07      1.55 o
 -21   3   6       33.94       25.98      2.68 o
 -20   3   6       50.47       42.22      2.89 o
 -19   3   6        0.38        1.56      1.49 o
 -18   3   6      221.82      217.90      5.90 o
 -17   3   6     1580.70     1607.02     26.09 o
 -16   3   6     1191.06     1198.53     18.29 o
 -15   3   6        4.53        5.83      1.47 o
 -14   3   6      352.15      354.82      6.88 o
 -13   3   6        2.55        1.72      1.44 o
 -12   3   6       32.62       27.42      2.45 o
 -11   3   6       74.21       79.35      5.19 o
 -10   3   6     2193.24     2225.15     35.66 o
  -9   3   6      236.79      236.77     11.19 o
  -8   3   6      151.10      163.48     10.79 o
  -7   3   6      763.31      839.05     14.32 o
  -6   3   6       97.50      115.49      3.44 o
  -5   3   6       50.50       43.39      2.78 o
  -4   3   6       42.89       49.95      3.42 o
  -3   3   6      194.61      184.42      5.58 o
  -2   3   6     2056.29     2177.12     34.17 o
  -1   3   6      418.14      424.29     12.56 o
   0   3   6      168.52      153.41      5.03 o
   1   3   6      291.60      282.51     23.75 o
   2   3   6      253.72      279.62      6.77 o
   3   3   6     1459.09     1522.03     24.51 o
   4   3   6      700.10      742.17     13.22 o
   5   3   6        0.72       -0.60      0.94 o
   6   3   6      232.67      274.88      6.49 o
   7   3   6       10.80        8.89      1.46 o
   8   3   6      140.66      122.75      3.31 o
   9   3   6      486.92      430.31      6.41 o
  10   3   6       37.65       46.57      1.96 o
  11   3   6        2.81        1.41      1.01 o
  12   3   6        6.37        3.59      1.35 o
  13   3   6      450.07      398.86      7.42 o
  14   3   6        1.54        0.66      1.31 o
  15   3   6      175.48      152.46      4.39 o
  16   3   6       66.87       46.37      3.08 o
  17   3   6       11.63       10.97      2.01 o
  18   3   6        2.75        3.55      1.72 o
  19   3   6      100.55      100.69      5.69 o
  20   3   6        0.23       -0.15      2.79 o
  21   3   6      152.44      157.04      5.10 o
  22   3   6      326.48      341.56      7.67 o
  23   3   6       55.82       51.04      3.71 o
  24   3   6       47.02       50.84      4.31 o
 -26   4   6        0.00       -4.77      3.90 o
 -25   4   6      167.70      199.68     13.24 o
 -24   4   6      240.22      245.92     11.08 o
 -23   4   6      549.24      518.56     21.88 o
 -22   4   6      971.94      942.28     33.83 o
 -21   4   6      694.29      740.43     60.87 o
 -20   4   6        6.11        4.22      2.45 o
 -19   4   6        4.69        8.47      2.59 o
 -18   4   6      139.65      153.08      6.53 o
 -17   4   6       12.75        8.92      2.54 o
 -16   4   6       18.70       20.86      2.67 o
 -15   4   6      138.50      137.09      5.34 o
 -14   4   6      199.13      199.25      6.61 o
 -13   4   6       19.45       17.11      2.29 o
 -12   4   6       20.74       19.70      2.37 o
 -11   4   6      142.93      121.64      4.57 o
 -10   4   6      180.19      188.77      5.67 o
  -9   4   6       16.30       19.07      2.73 o
  -8   4   6     1120.13     1085.63     36.65 o
  -7   4   6       11.02        4.25      2.21 o
  -6   4   6       79.08       89.88      4.90 o
  -5   4   6      999.39      992.78     25.39 o
  -4   4   6        3.10        0.92      1.91 o
  -3   4   6       28.47       26.92      3.21 o
  -1   4   6       64.04       31.23      3.92 o
   0   4   6       49.58       43.52      4.66 o
   2   4   6      221.08      181.25     10.31 o
   3   4   6       11.06       10.13      1.57 o
   4   4   6       41.49       31.47      2.49 o
   5   4   6       56.27       43.84      2.44 o
   6   4   6      249.75      243.30      5.44 o
   7   4   6       73.91       71.94      3.03 o
   8   4   6      269.25      258.74      5.84 o
   9   4   6       68.99       45.90      2.69 o
  10   4   6       11.18       11.66      1.77 o
  11   4   6      443.09      365.12      7.71 o
  12   4   6       87.35       63.96      3.39 o
  13   4   6       39.70       38.89      2.81 o
  14   4   6      241.20      190.58      5.57 o
  15   4   6      228.26      197.36      5.80 o
  16   4   6       31.81       34.67      3.13 o
  17   4   6        6.35        4.70      2.20 o
  18   4   6       12.37       12.40      2.50 o
  19   4   6       17.13       14.72      2.65 o
  20   4   6        9.97        6.44      2.46 o
  21   4   6       12.19       15.13      2.88 o
  22   4   6       46.21       47.43      4.22 o
  23   4   6       17.21       15.72      4.33 o
 -25   5   6        0.12        9.86      4.61 o
 -24   5   6      138.00      118.52     10.96 o
 -23   5   6      200.59      204.79     13.10 o
 -22   5   6       15.27       12.20      3.77 o
 -21   5   6      230.00      217.84      8.59 o
 -20   5   6       39.84       31.48      3.98 o
 -19   5   6        1.52        0.44      3.18 o
 -18   5   6       42.66       46.66      6.40 o
 -17   5   6       10.81        8.48      2.62 o
 -16   5   6       16.80       15.84      2.64 o
 -15   5   6      154.63      139.94      5.64 o
 -14   5   6       13.89       12.25      2.99 o
 -13   5   6      676.28      686.71     23.64 o
 -12   5   6      153.94      172.53      7.38 o
 -11   5   6     1623.18     1576.18     32.82 o
 -10   5   6      755.65      776.26     20.23 o
  -9   5   6      438.18      414.75     12.01 o
  -8   5   6        5.00        6.20      2.13 o
  -7   5   6      289.78      243.85     17.96 o
  -6   5   6       53.89       53.40      4.78 o
  -5   5   6      138.20      142.77      8.17 o
  -4   5   6       26.95       31.61      2.34 o
  -3   5   6     1757.88     1737.82     28.35 o
  -2   5   6       13.03       12.60      1.86 o
  -1   5   6      160.52      178.79      5.07 o
   0   5   6     1313.82     1192.61     20.46 o
   1   5   6      735.29      725.02     13.53 o
   2   5   6      404.16      353.18      8.65 o
   3   5   6     1772.98     1742.07     28.71 o
   4   5   6      141.47      145.80      4.75 o
   5   5   6       10.71        7.95      1.69 o
   6   5   6      494.73      497.88     12.29 o
   7   5   6      330.62      316.48      7.90 o
   8   5   6     1209.09     1173.74     21.08 o
   9   5   6      857.81      868.84     23.45 o
  10   5   6       28.19       23.33      2.65 o
  11   5   6      304.28      283.85      6.74 o
  12   5   6      221.59      202.20      5.63 o
  13   5   6      191.61      164.04      5.15 o
  14   5   6      111.06      105.53      4.59 o
  15   5   6       87.69       86.91      4.35 o
  16   5   6        6.05        6.44      2.02 o
  17   5   6       58.79       69.05      4.35 o
  18   5   6        1.72        2.23      1.93 o
  19   5   6      136.40      113.25      6.70 o
  20   5   6      179.26      155.89      7.54 o
  21   5   6       56.14       62.73      5.47 o
  22   5   6       28.75       31.98      4.45 o
 -23   6   6        0.24        2.71      3.82 o
 -22   6   6       57.72       55.21      6.02 o
 -21   6   6       24.82       33.48      4.36 o
 -20   6   6       65.47       61.15      5.32 o
 -19   6   6      258.84      266.18     12.99 o
 -18   6   6       42.04       42.18      6.13 o
 -17   6   6        0.02        1.29      3.28 o
 -16   6   6        0.04       -0.43      2.48 o
 -15   6   6       45.24       50.07      5.10 o
 -14   6   6      227.00      248.16      9.80 o
 -13   6   6      126.42      144.42      7.67 o
 -12   6   6        8.98        6.03      3.77 o
 -11   6   6      571.29      545.67     15.19 o
 -10   6   6        1.07        0.16      2.11 o
  -9   6   6      568.74      484.14     13.77 o
  -8   6   6        0.86        5.09      2.40 o
  -7   6   6       16.41       14.10      2.86 o
  -6   6   6       49.58       40.01      3.83 o
  -5   6   6       61.34       57.33      5.46 o
  -4   6   6       15.53        6.10      2.53 o
  -3   6   6       41.94       41.41      2.74 o
  -2   6   6        6.60        3.91      1.96 o
  -1   6   6      166.00      157.35      4.91 o
   0   6   6       13.44       10.57      1.78 o
   1   6   6      316.04      342.19      8.02 o
   2   6   6      912.06      883.18     16.33 o
   3   6   6      103.09       96.56      4.14 o
   4   6   6      205.05      210.33      6.07 o
   5   6   6      206.26      200.10      6.00 o
   6   6   6        7.84        6.20      1.84 o
   7   6   6       37.42       40.80      3.16 o
   8   6   6      128.93      115.48      4.89 o
   9   6   6        3.33        3.22      1.83 o
  10   6   6        8.11       11.92      2.69 o
  11   6   6        9.23       11.16      2.35 o
  12   6   6       59.13       58.06      4.13 o
  13   6   6        2.78        6.04      2.13 o
  14   6   6       98.91       96.03      5.42 o
  15   6   6      214.01      224.85      6.58 o
  16   6   6        1.55       -3.23      1.81 o
  17   6   6        1.85        3.85      2.34 o
  18   6   6       15.95       15.03      2.96 o
  19   6   6       37.82       47.34      4.23 o
  20   6   6        9.13       10.76      3.40 o
 -20   7   6        4.47        4.88      4.18 o
 -19   7   6      248.76      295.03     19.73 o
 -18   7   6       30.55       30.58      5.76 o
 -17   7   6      533.12      536.99     19.74 o
 -16   7   6        0.39        4.17      3.18 o
 -15   7   6        3.07       -0.16      3.84 o
 -14   7   6       43.24       43.20      5.10 o
 -13   7   6       67.60       74.87      6.27 o
 -12   7   6      216.45      213.85     15.70 o
 -11   7   6      179.86      172.11      9.38 o
 -10   7   6       60.33       68.33      5.70 o
  -9   7   6       63.38       58.90      5.21 o
  -8   7   6        0.27        0.64      2.16 o
  -7   7   6       68.44       79.82      6.50 o
  -6   7   6      225.79      197.63      6.23 o
  -5   7   6        8.32       11.67      2.26 o
  -4   7   6      235.87      237.27      6.84 o
  -3   7   6        6.63        6.15      1.99 o
  -2   7   6      114.51      120.05      5.13 o
  -1   7   6      105.73      101.37      5.13 o
   0   7   6       29.41       35.01      2.82 o
   1   7   6      139.05      133.31      4.84 o
   2   7   6        5.84        4.91      1.74 o
   3   7   6       54.65       48.63      3.36 o
   4   7   6       72.23       75.17      5.05 o
   5   7   6      669.13      682.36     14.03 o
   6   7   6     1563.74     1547.39     27.10 o
   7   7   6      227.08      239.53      8.64 o
   8   7   6       17.74       16.16      2.52 o
   9   7   6      281.20      280.12      8.35 o
  10   7   6       11.18       12.22      3.40 o
  11   7   6       15.98       12.31      2.49 o
  12   7   6       32.15       38.86      3.68 o
  13   7   6       99.94      107.25      7.50 o
  14   7   6      158.43      154.41      6.68 o
  15   7   6       29.71       29.05      4.09 o
  16   7   6        7.82       11.12      3.27 o
  17   7   6       53.85       62.00      5.62 o
 -17   8   6        3.83        9.95      4.60 o
 -16   8   6       41.45       46.87      6.87 o
 -15   8   6       46.07       45.59      5.73 o
 -14   8   6      104.38       92.06      7.43 o
 -13   8   6       24.62       29.35      4.70 o
 -12   8   6      157.76      144.20      8.37 o
 -11   8   6       30.51       25.25      4.31 o
 -10   8   6        0.07       -0.85      2.40 o
  -9   8   6       66.67       78.85      6.26 o
  -8   8   6      104.07      101.90      6.98 o
  -7   8   6        6.99        7.95      2.93 o
  -6   8   6       18.98       18.04      2.58 o
  -5   8   6       16.48       16.57      2.45 o
  -4   8   6      108.40      101.66      4.69 o
  -3   8   6       30.93       35.48      3.12 o
  -2   8   6       26.02       37.04      3.44 o
  -1   8   6       13.94       16.00      2.41 o
   0   8   6        1.39        0.86      1.90 o
   1   8   6      339.71      333.17     10.54 o
   2   8   6       73.10       71.67      4.18 o
   3   8   6      103.63      110.63      5.56 o
   4   8   6      169.93      190.42      6.89 o
   5   8   6       12.08       10.79      2.27 o
   6   8   6       19.09       19.15      3.77 o
   7   8   6       15.34       18.54      2.76 o
   8   8   6      176.82      206.94      6.91 o
   9   8   6      108.74      101.33      5.28 o
  10   8   6        4.92        7.12      2.40 o
  11   8   6        7.77        7.49      2.59 o
  12   8   6       40.96       46.72      4.18 o
  13   8   6        1.35        3.87      2.73 o
  14   8   6       68.19       75.80      5.90 o
 -12   9   6      957.88      948.56     24.94 o
 -11   9   6      393.35      387.86     13.93 o
 -10   9   6      335.23      349.72     12.95 o
  -9   9   6      334.76      340.16     12.59 o
  -8   9   6      136.02      126.71      7.98 o
  -7   9   6        0.30        1.37      2.82 o
  -6   9   6       32.75       31.42      5.38 o
  -5   9   6       14.62       13.27      2.57 o
  -4   9   6       55.73       60.69      4.21 o
  -3   9   6        1.46        0.07      1.93 o
  -2   9   6       50.08       64.90      4.40 o
  -1   9   6      185.53      207.09      7.77 o
   0   9   6      276.23      301.05      8.63 o
   1   9   6        2.16        4.84      2.23 o
   2   9   6       13.11        9.09      2.40 o
   3   9   6        2.67        4.59      2.40 o
   4   9   6        1.41        0.74      1.93 o
   5   9   6      223.17      225.33      7.88 o
   6   9   6      226.02      219.61      7.28 o
   7   9   6       43.56       49.09      4.07 o
   8   9   6      130.30      142.27      6.21 o
   9   9   6      224.78      226.76      7.77 o
 -28   1   7        1.66        0.67      1.86 o
 -27   1   7        6.20        4.52      1.80 o
 -26   1   7       17.28       18.55      2.24 o
 -25   1   7      254.98      263.10      6.10 o
 -24   1   7      100.88       88.09      3.70 o
 -23   1   7       32.79       39.32      2.62 o
 -22   1   7      345.50      317.43      6.65 o
 -21   1   7       93.38       85.39      3.58 o
 -20   1   7       79.21       94.44      4.51 o
 -19   1   7       78.95       91.90      3.15 o
 -18   1   7      626.66      597.16      9.08 o
 -17   1   7       36.65       47.83      2.21 o
 -16   1   7       74.57       79.11      2.47 o
 -15   1   7      471.06      496.16      6.23 o
 -14   1   7      230.29      247.57      3.65 o
 -13   1   7      325.95      321.92      4.85 o
 -12   1   7        5.22        3.70      0.82 o
 -11   1   7        0.00        0.47      0.83 o
 -10   1   7      192.82      186.99      3.27 o
  -9   1   7       14.83       10.87      0.88 o
  -8   1   7      770.86      760.40      8.41 o
  -7   1   7      110.04      135.71      2.40 o
  -6   1   7      691.27      699.88      8.26 o
  -5   1   7      114.51      114.83      2.34 o
  -4   1   7     5175.73     5716.72     58.01 o
  -3   1   7     2032.07     2255.67     23.71 o
  -2   1   7       14.79       16.68      1.01 o
  -1   1   7      275.62      248.70      3.49 o
   0   1   7      260.56      241.69      3.91 o
   1   1   7      496.69      505.06      5.99 o
   2   1   7     5017.41     5242.87     50.35 o
   3   1   7      312.46      337.30      5.04 o
   4   1   7      197.80      214.14      3.49 o
   5   1   7      269.84      299.53      5.13 o
   6   1   7        2.42        0.45      0.53 o
   7   1   7      213.08      225.42      5.66 o
   8   1   7      297.95      303.70      5.43 o
   9   1   7      456.07      457.85      7.35 o
  10   1   7        5.70       11.45      1.40 o
  11   1   7      204.71      214.65      3.60 o
  12   1   7       32.68       26.79      1.47 o
  13   1   7       13.29        7.03      1.60 o
  14   1   7      433.58      384.09      6.42 o
  15   1   7      610.23      520.84      8.04 o
  16   1   7        0.01       -1.02      1.08 o
  17   1   7        5.36        6.43      1.37 o
  18   1   7       31.56       32.85      2.16 o
  19   1   7        0.00       -1.03      1.16 o
  20   1   7       96.73       99.10      3.75 o
  21   1   7      185.32      201.24      5.43 o
  22   1   7      313.43      333.24      6.86 o
  23   1   7        2.09        0.93      1.61 o
  24   1   7       13.97       13.15      3.06 o
 -28   2   7      155.15      162.21      5.75 o
 -27   2   7      102.54      109.98      4.97 o
 -26   2   7        3.77        2.16      1.97 o
 -25   2   7      113.99      123.82      5.08 o
 -24   2   7        1.94        2.84      1.41 o
 -23   2   7        6.50        8.79      1.61 o
 -22   2   7      120.13      112.78      6.52 o
 -21   2   7        0.87        0.81      1.28 o
 -20   2   7       12.88       12.03      1.63 o
 -19   2   7      184.38      164.83      4.63 o
 -18   2   7       12.57       13.26      1.73 o
 -17   2   7      659.97      676.63     10.79 o
 -16   2   7     1045.23     1068.41     13.67 o
 -15   2   7      773.25      773.40      9.65 o
 -14   2   7        0.07        0.03      0.82 o
 -13   2   7      280.48      282.54      4.51 o
 -12   2   7      831.93      812.79      9.86 o
 -11   2   7     1277.44     1310.61     14.74 o
 -10   2   7     1202.44     1188.90     14.19 o
  -9   2   7       10.52       27.39      1.77 o
  -8   2   7      419.84      398.55      6.16 o
  -7   2   7     3000.86     3254.42     39.45 o
  -6   2   7     7568.17     8085.43    105.50 o
  -5   2   7      143.60      173.70      3.38 o
  -4   2   7       90.18      101.72      2.18 o
  -3   2   7     1966.36     1943.33     23.91 o
  -2   2   7       19.76       22.18      1.15 o
  -1   2   7       53.18       54.46      1.73 o
   0   2   7       44.84       69.21      1.98 o
   1   2   7        6.43        2.97      0.72 o
   2   2   7       98.05       92.09      2.21 o
   3   2   7     1040.53     1010.18     11.50 o
   4   2   7      249.18      293.01      4.50 o
   5   2   7        0.03        0.43      0.59 o
   6   2   7        1.35        1.96      0.80 o
   7   2   7      757.05      797.21      9.45 o
   8   2   7      998.88      963.65     11.46 o
   9   2   7      660.11      637.18      8.22 o
  10   2   7      382.37      355.75      5.42 o
  11   2   7       27.56       22.10      1.46 o
  12   2   7      106.84       98.46      2.70 o
  13   2   7        3.50        0.75      1.01 o
  14   2   7       48.77       41.73      2.09 o
  15   2   7      188.53      181.16      4.01 o
  16   2   7      289.34      251.22      4.95 o
  17   2   7        5.86        3.39      1.18 o
  18   2   7       44.66       50.19      3.30 o
  19   2   7       17.25       19.07      1.72 o
  20   2   7       34.88       33.11      2.46 o
  21   2   7       17.13       18.55      2.35 o
  22   2   7       14.32       14.13      2.50 o
  23   2   7       47.94       49.28      3.54 o
  24   2   7       37.91       31.24      3.21 o
 -27   3   7       27.16       35.36      4.23 o
 -26   3   7        6.60        1.89      2.67 o
 -25   3   7       29.59       37.62      4.81 o
 -24   3   7        7.62       13.63      2.93 o
 -23   3   7      215.99      213.07     11.83 o
 -22   3   7       68.85       73.11      4.86 o
 -21   3   7       13.06       14.29      2.72 o
 -20   3   7        3.81        6.86      1.86 o
 -19   3   7       81.87       75.48      3.49 o
 -18   3   7     1318.48     1297.67     21.82 o
 -17   3   7      246.29      249.11      5.81 o
 -16   3   7      398.13      409.36      7.94 o
 -15   3   7      176.27      170.11      4.43 o
 -14   3   7      130.08      133.92      4.98 o
 -13   3   7       45.21       45.91      3.53 o
 -12   3   7      718.15      691.43     13.61 o
 -11   3   7      204.06      203.20      5.96 o
 -10   3   7        0.17       -0.20      1.38 o
  -9   3   7       12.25        9.48      1.88 o
  -8   3   7      129.71      122.03      9.33 o
  -7   3   7        0.05        0.20      1.11 o
  -6   3   7       24.38       27.68      2.68 o
  -5   3   7      899.29      947.87     16.18 o
  -4   3   7     1954.97     2161.39     40.15 o
  -3   3   7      199.89      235.55      6.85 o
  -2   3   7      476.57      476.27      9.20 o
  -1   3   7       56.20       42.50      2.81 o
   0   3   7       12.57       12.17      1.41 o
   1   3   7       15.04       10.46      1.36 o
   2   3   7        5.86        3.76      1.06 o
   3   3   7        0.12       -1.37      0.83 o
   4   3   7      141.81      156.02      4.43 o
   5   3   7     2174.23     2080.21     51.09 o
   6   3   7      183.07      185.56      4.68 o
   7   3   7       86.06       77.51      2.97 o
   8   3   7      295.84      298.90      5.80 o
   9   3   7       14.54       13.11      1.20 o
  10   3   7        9.82        5.28      1.20 o
  11   3   7        1.61       -0.42      0.94 o
  12   3   7      619.31      530.32      8.09 o
  13   3   7      228.83      211.34      4.71 o
  14   3   7        1.26        0.75      1.09 o
  15   3   7       58.48       64.45      3.57 o
  16   3   7       46.58       30.41      2.75 o
  17   3   7       12.11        4.74      1.87 o
  18   3   7      260.79      293.09      7.47 o
  19   3   7        7.05        7.54      1.96 o
  20   3   7       90.98       99.88      4.36 o
  21   3   7        0.02       -0.04      1.83 o
  22   3   7        0.39        2.55      1.97 o
  23   3   7       56.50       60.66      3.83 o
 -26   4   7      222.67      205.70      9.81 o
 -25   4   7      102.63       89.60      9.02 o
 -24   4   7        3.95        3.15      3.21 o
 -23   4   7      379.40      330.22     16.64 o
 -22   4   7        9.24       -1.16      3.70 o
 -21   4   7       23.54       23.77      5.50 o
 -20   4   7       70.40       65.82      5.09 o
 -19   4   7      109.67      104.04      6.17 o
 -18   4   7      122.78      110.92      6.09 o
 -17   4   7       79.68       78.20      4.61 o
 -16   4   7       16.27       15.99      2.54 o
 -15   4   7      107.84       95.30      4.80 o
 -14   4   7       61.11       55.40      3.77 o
 -13   4   7        0.41        2.55      1.73 o
 -12   4   7      504.39      462.47     10.52 o
 -11   4   7        1.40        1.29      1.56 o
 -10   4   7        6.00       12.89      2.08 o
  -9   4   7      257.35      268.59      7.84 o
  -8   4   7       40.88       38.65      8.33 o
  -7   4   7       99.66       95.60      6.14 o
  -6   4   7       24.61       21.46      3.34 o
  -5   4   7       87.86       86.67      4.15 o
  -4   4   7      269.25      264.94      7.59 o
  -3   4   7      189.42      198.48      8.11 o
  -2   4   7        0.02       -0.03      1.16 o
  -1   4   7       75.78       54.54      4.91 o
   0   4   7      828.24      771.52     19.56 o
   1   4   7       52.94       28.42     11.60 o
   2   4   7       28.39       24.57      2.21 o
   3   4   7      603.78      612.26     18.48 o
   4   4   7      602.51      566.45      9.90 o
   5   4   7      111.91      122.58      3.81 o
   6   4   7      264.25      252.21      5.81 o
   7   4   7      263.90      315.70      8.61 o
   8   4   7      229.99      205.11      5.31 o
   9   4   7      515.02      442.76      8.77 o
  10   4   7      649.01      552.38     10.40 o
  11   4   7       23.03       18.45      2.24 o
  12   4   7        0.00        2.49      1.50 o
  13   4   7      725.65      674.55     12.47 o
  14   4   7       13.59       22.23      2.49 o
  15   4   7        8.44        3.55      1.78 o
  16   4   7       12.82       15.78      2.43 o
  17   4   7       34.32       30.76      3.25 o
  18   4   7       12.60       11.59      2.65 o
  19   4   7       14.70       13.23      2.83 o
  20   4   7      478.39      488.20     10.77 o
  21   4   7       22.89       20.01      2.93 o
  22   4   7        1.17       -0.86      2.88 o
 -24   5   7       75.14       67.76      8.75 o
 -23   5   7       65.69       54.45      7.90 o
 -22   5   7       24.41       31.98      4.95 o
 -21   5   7      508.83      514.56     14.37 o
 -20   5   7       15.92       23.48      7.09 o
 -19   5   7        3.94        4.21      2.69 o
 -18   5   7       59.86       60.47      4.93 o
 -17   5   7      133.93      125.51      5.88 o
 -16   5   7        4.89        1.15      2.88 o
 -15   5   7       44.37       40.12      3.52 o
 -14   5   7      431.60      404.14     10.14 o
 -13   5   7       50.30       53.65      4.97 o
 -12   5   7      152.24      160.84      7.31 o
 -11   5   7       13.58       18.41      3.30 o
 -10   5   7      816.77      796.85     19.33 o
  -9   5   7      729.52      692.69     20.04 o
  -8   5   7       83.89       56.35      7.63 o
  -7   5   7      132.42      104.20      7.07 o
  -6   5   7        1.59        2.11      3.13 o
  -5   5   7      117.76       89.62      9.73 o
  -4   5   7       52.20       63.17      4.80 o
  -3   5   7       39.34       37.17      2.64 o
  -2   5   7       57.86       46.76      2.94 o
  -1   5   7     2152.37     2067.47     33.58 o
   0   5   7      127.44      121.19      4.41 o
   1   5   7      606.48      555.93     11.31 o
   2   5   7      440.66      451.72      9.82 o
   3   5   7       35.65       37.53      2.83 o
   4   5   7      396.28      415.55      9.41 o
   5   5   7        1.43        1.54      1.62 o
   6   5   7      127.71      126.41      5.00 o
   7   5   7      613.88      554.40     11.92 o
   8   5   7      139.54      148.65      5.48 o
   9   5   7       18.21       19.23      2.53 o
  10   5   7        5.91        4.86      1.66 o
  11   5   7       69.13       76.44      3.84 o
  12   5   7       26.14       19.60      2.34 o
  13   5   7       36.69       37.88      2.99 o
  14   5   7        1.09       -0.98      1.64 o
  15   5   7      545.66      530.65     11.02 o
  16   5   7       10.98        7.21      2.17 o
  17   5   7        7.43        8.39      2.31 o
  18   5   7       51.98       39.79      3.95 o
  19   5   7       43.66       41.97      5.16 o
  20   5   7       33.58       28.49      4.17 o
  21   5   7        1.88        4.84      3.21 o
 -22   6   7       16.88       19.41      3.87 o
 -21   6   7       39.50       43.11      4.87 o
 -20   6   7      107.65      121.33     11.52 o
 -19   6   7      430.80      449.78     13.29 o
 -18   6   7        5.37        8.56      4.01 o
 -17   6   7        0.07        4.10      2.94 o
 -16   6   7        6.26        3.25      2.91 o
 -15   6   7       43.26       42.02      4.87 o
 -14   6   7       38.81       37.36      4.55 o
 -13   6   7       38.04       29.53      4.12 o
 -12   6   7        0.42        1.45      2.45 o
 -11   6   7      294.85      290.76     10.46 o
 -10   6   7       48.34       70.46      5.60 o
  -9   6   7      154.86      110.28      6.53 o
  -8   6   7       28.61       33.76      3.93 o
  -7   6   7       21.87       16.73      3.11 o
  -6   6   7      215.15      228.53     10.02 o
  -5   6   7      219.79      220.52      7.41 o
  -4   6   7      587.76      557.01     13.34 o
  -3   6   7      351.56      345.42     10.93 o
  -2   6   7      368.52      359.51      9.74 o
  -1   6   7       41.63       33.65      2.74 o
   0   6   7      266.41      249.19      8.17 o
   1   6   7      638.94      632.19     12.84 o
   2   6   7       25.58       26.97      3.04 o
   3   6   7      217.16      210.46      6.28 o
   4   6   7      371.67      373.78     11.58 o
   5   6   7        9.57        3.52      3.22 o
   6   6   7       22.43       18.57      2.55 o
   7   6   7      367.27      373.34      9.38 o
   8   6   7        4.26        4.98      1.94 o
   9   6   7       23.73       21.92      2.83 o
  10   6   7       33.61       36.29      3.36 o
  11   6   7       21.18       19.22      2.84 o
  12   6   7       44.03       52.29      4.14 o
  13   6   7      128.16      138.04      6.21 o
  14   6   7       23.96       19.78      2.69 o
  15   6   7        9.97       11.47      2.41 o
  16   6   7        1.08        1.58      1.98 o
  17   6   7       30.83       26.90      3.20 o
  18   6   7       22.84       26.80      3.54 o
  19   6   7       41.72       45.51      4.94 o
 -20   7   7        1.72        4.04      4.37 o
 -19   7   7       12.17       29.04      5.92 o
 -18   7   7      117.80      147.18     23.84 o
 -17   7   7       14.70       11.91      4.52 o
 -16   7   7       14.43       15.60      3.86 o
 -15   7   7      214.96      222.19     10.05 o
 -14   7   7        0.12       -0.25      2.77 o
 -13   7   7      179.32      184.25      9.44 o
 -12   7   7        2.52        3.03      2.84 o
 -11   7   7      172.22      162.98     10.77 o
 -10   7   7      207.89      212.27     12.75 o
  -9   7   7        8.53        7.58      2.93 o
  -8   7   7       33.90       21.73      5.12 o
  -7   7   7        0.71        1.51      2.75 o
  -6   7   7       20.74       20.91      3.44 o
  -5   7   7        5.74        1.02      1.73 o
  -4   7   7      102.37       92.65      5.66 o
  -3   7   7       13.17       15.65      2.56 o
  -2   7   7       26.86       34.47      3.67 o
  -1   7   7       45.92       47.32      3.80 o
   0   7   7        0.09       -1.24      1.71 o
   1   7   7        8.97       13.45      2.24 o
   2   7   7        4.07        4.98      1.92 o
   3   7   7       11.76       10.99      2.29 o
   4   7   7      335.75      323.78      8.60 o
   5   7   7     1434.37     1435.23     25.71 o
   6   7   7       56.35       61.86      4.15 o
   7   7   7        0.00        2.01      2.51 o
   8   7   7      376.98      385.83     10.07 o
   9   7   7        5.51        9.26      2.43 o
  10   7   7        9.45       10.95      2.54 o
  11   7   7       37.31       40.58      3.83 o
  12   7   7        1.36        0.73      2.17 o
  13   7   7        0.48        0.02      2.18 o
  14   7   7      114.22      125.40      6.69 o
  15   7   7        4.85        5.60      3.06 o
  16   7   7       30.46       38.73      5.33 o
 -16   8   7        0.24        0.42      3.40 o
 -15   8   7      142.48      148.15      9.51 o
 -14   8   7      251.65      257.27     11.22 o
 -13   8   7       20.45       17.20      4.24 o
 -12   8   7       14.31       18.35      4.19 o
 -11   8   7        0.25       -2.42      2.67 o
 -10   8   7        6.43        7.57      3.30 o
  -9   8   7      380.48      380.72     13.08 o
  -8   8   7        5.04       -0.04      3.12 o
  -7   8   7       10.25        5.90      2.96 o
  -6   8   7       77.63       86.31     13.12 o
  -5   8   7        3.75        4.49      2.07 o
  -4   8   7        3.78        4.22      2.08 o
  -3   8   7      214.11      213.36     11.80 o
  -2   8   7        0.20       -1.88      1.87 o
  -1   8   7       28.11       28.63      3.48 o
   0   8   7       37.13       45.49      4.25 o
   1   8   7       10.01        7.20      2.43 o
   2   8   7        6.20        5.05      2.32 o
   3   8   7      145.32      138.15      5.59 o
   4   8   7        9.26        9.72      3.05 o
   5   8   7       44.89       36.12      3.41 o
   6   8   7      135.54      137.86      7.59 o
   7   8   7      457.94      464.75     12.10 o
   8   8   7        0.13        2.12      2.14 o
   9   8   7       20.19       19.45      3.57 o
  10   8   7      299.49      338.49     15.12 o
  11   8   7       26.08       31.93      3.73 o
  12   8   7       63.83       70.54      5.13 o
  13   8   7      233.98      245.74      8.62 o
 -11   9   7       31.61       24.37      4.99 o
 -10   9   7      211.93      232.92     10.58 o
  -9   9   7      148.90      163.61      9.34 o
  -8   9   7      149.89      168.18      9.24 o
  -7   9   7        0.83       -0.48      2.74 o
  -6   9   7       35.93       38.12      5.04 o
  -5   9   7        1.63       -1.00      2.13 o
  -4   9   7        0.42        1.34      2.16 o
  -3   9   7        0.66       -3.91      1.96 o
  -2   9   7      189.12      233.31      7.94 o
  -1   9   7      793.06      819.43     17.45 o
   0   9   7      211.52      227.45      7.81 o
   1   9   7        7.66        9.94      4.17 o
   2   9   7      109.79      121.30      6.18 o
   3   9   7       56.64       62.57      7.29 o
   4   9   7       10.44        9.78      3.00 o
   5   9   7      316.44      296.39      9.90 o
   6   9   7      370.01      396.90     12.95 o
   7   9   7       79.72       82.39      6.53 o
 -28   0   8      520.16      568.00     19.98 o
 -27   0   8      587.84      621.92     17.81 o
 -26   0   8       80.51       77.92      6.08 o
 -25   0   8      107.49       97.37      6.91 o
 -24   0   8       66.48       53.56      4.30 o
 -23   0   8       33.88       22.90      3.11 o
 -22   0   8      384.35      382.94      8.47 o
 -21   0   8       14.61       17.69      3.03 o
 -20   0   8      226.10      232.11      6.05 o
 -19   0   8       18.82       19.51      2.13 o
 -18   0   8       12.54       10.18      2.43 o
 -17   0   8      443.69      474.62     10.71 o
 -16   0   8        8.69        8.04      2.08 o
 -15   0   8       19.85       23.20      2.38 o
 -14   0   8      382.35      394.61      9.08 o
 -13   0   8     1381.18     1367.40     24.48 o
 -12   0   8      606.65      530.29     11.09 o
 -11   0   8     1024.67     1017.38     16.56 o
 -10   0   8      352.65      312.29      6.53 o
  -9   0   8       77.92       65.41      3.40 o
  -8   0   8     2459.69     2514.56     44.51 o
  -7   0   8        2.34        5.92      1.76 o
  -6   0   8      131.84      135.61      4.65 o
  -5   0   8      481.09      467.69      9.98 o
  -4   0   8       60.58       64.71      2.83 o
  -3   0   8      157.70      160.41      3.70 o
  -2   0   8        0.55        0.83      1.04 o
  -1   0   8        4.34        5.45      1.06 o
   0   0   8      766.69      883.27     14.78 o
   1   0   8      255.21      273.69      6.83 o
   2   0   8     3390.31     3641.85     62.73 o
   3   0   8       96.67      156.16      5.25 o
   4   0   8      765.20      680.39     12.04 o
   5   0   8     2333.84     2372.54     36.05 o
   6   0   8     1327.37     1299.13     20.96 o
   7   0   8       61.31       49.87      3.22 o
   8   0   8      230.58      256.16      6.15 o
   9   0   8     1390.36     1378.78     22.38 o
  10   0   8      150.72      170.12      6.29 o
  11   0   8      994.57      947.23     16.45 o
  12   0   8     1615.54     1659.94     26.74 o
  13   0   8      518.30      518.05     11.04 o
  14   0   8      233.22      210.06      7.18 o
  15   0   8      314.51      358.53      9.13 o
  16   0   8      244.42      245.64      7.20 o
  17   0   8      153.73      150.53      6.44 o
  18   0   8        4.83       -0.22      2.65 o
  19   0   8      301.04      336.08     15.56 o
  20   0   8       11.97       17.16      3.70 o
  21   0   8       46.36       40.28      7.51 o
  22   0   8       18.94       15.79      3.93 o
  23   0   8      400.04      440.07     15.41 o
  24   0   8      629.30      672.25     20.57 o
 -27   1   8       11.86       12.44      3.17 o
 -26   1   8       12.65       22.81      2.34 o
 -25   1   8      379.48      388.01      8.77 o
 -24   1   8       22.18       21.27      2.25 o
 -23   1   8      270.17      262.36      6.07 o
 -22   1   8       95.59       78.83      4.19 o
 -21   1   8       28.03       26.38      2.36 o
 -20   1   8      131.79      131.02      3.78 o
 -19   1   8       17.01       13.80      1.71 o
 -18   1   8        0.03       -0.45      1.13 o
 -17   1   8       60.75       52.38      2.47 o
 -16   1   8       16.13       14.93      1.48 o
 -15   1   8       10.07       12.59      1.23 o
 -14   1   8      156.81      154.69      3.34 o
 -13   1   8       12.00       15.68      1.19 o
 -12   1   8      283.81      290.35      4.31 o
 -11   1   8       56.16       56.85      1.95 o
 -10   1   8       60.22       59.07      1.98 o
  -9   1   8     2309.54     2362.53     23.55 o
  -8   1   8       14.14       20.23      1.16 o
  -7   1   8      552.61      614.42      7.16 o
  -6   1   8       65.24       69.28      1.86 o
  -5   1   8        0.02        0.76      0.61 o
  -4   1   8       91.71       87.69      1.92 o
  -3   1   8      448.25      479.46      5.55 o
  -2   1   8      558.29      627.61      6.99 o
  -1   1   8      414.92      457.65      5.69 o
   0   1   8      606.10      632.14      7.34 o
   1   1   8        3.66        7.47      0.91 o
   2   1   8        2.72        0.99      0.70 o
   3   1   8        0.28        1.38      0.71 o
   4   1   8        3.40        3.08      0.72 o
   5   1   8       61.19       69.48      3.36 o
   6   1   8        8.50       12.73      1.22 o
   7   1   8      529.44      544.33      9.74 o
   8   1   8        1.78        2.31      0.86 o
   9   1   8       45.13       37.00      1.70 o
  10   1   8       65.28       57.71      2.24 o
  11   1   8     1275.13     1293.35     15.97 o
  12   1   8      124.73      106.53      3.52 o
  13   1   8     1954.18     1848.80     24.37 o
  14   1   8       64.06       80.33      4.30 o
  15   1   8       43.50       48.32      2.68 o
  16   1   8        1.76        2.96      1.54 o
  17   1   8      148.34      154.54      4.50 o
  18   1   8       13.15       10.90      1.81 o
  19   1   8        0.26       -1.42      1.46 o
  20   1   8        6.25        7.09      2.05 o
  21   1   8       25.01       19.72      2.36 o
  22   1   8      111.03      114.35      4.48 o
  23   1   8       46.85       44.20      3.65 o
 -27   2   8       44.59       45.91      3.52 o
 -26   2   8       42.73       37.09      3.97 o
 -25   2   8       28.80       28.37      2.18 o
 -24   2   8      134.24      124.45      3.99 o
 -23   2   8        2.82        3.11      1.44 o
 -22   2   8        0.18       -0.28      1.54 o
 -21   2   8        1.83        0.66      1.34 o
 -20   2   8       69.86       66.21      3.27 o
 -19   2   8       45.95       45.10      2.73 o
 -18   2   8      882.90      911.79     15.15 o
 -17   2   8      711.91      676.49     10.66 o
 -16   2   8       97.20      101.27      2.81 o
 -15   2   8       34.89       41.98      1.95 o
 -14   2   8      156.76      143.38      3.18 o
 -13   2   8       33.36       32.12      1.68 o
 -12   2   8      117.74      110.05      2.72 o
 -11   2   8       90.34       97.72      2.98 o
 -10   2   8       28.96       34.06      2.49 o
  -9   2   8       67.53       70.91      2.46 o
  -8   2   8      325.11      356.57      6.52 o
  -7   2   8        0.37        0.30      0.64 o
  -6   2   8      632.71      689.51      9.75 o
  -5   2   8        9.88       10.86      1.13 o
  -4   2   8      407.14      420.23      5.78 o
  -3   2   8       70.31       74.10      3.40 o
  -2   2   8      248.76      274.87      4.47 o
  -1   2   8      547.42      532.24      7.20 o
   0   2   8        0.26        1.29      0.71 o
   1   2   8        3.56        2.71      0.78 o
   2   2   8      194.30      176.46      3.54 o
   3   2   8        0.06       -0.83      0.68 o
   4   2   8       55.93       54.03      2.31 o
   5   2   8        8.79        6.09      0.89 o
   6   2   8        5.68        5.05      0.90 o
   7   2   8       12.80       10.51      1.12 o
   8   2   8      295.03      266.34      4.43 o
   9   2   8      158.70      155.52      3.57 o
  10   2   8       19.12       17.39      1.40 o
  11   2   8      218.96      221.85      4.18 o
  12   2   8       16.76       17.25      1.55 o
  13   2   8      107.18       97.73      3.01 o
  14   2   8        8.76        7.58      1.36 o
  15   2   8      267.21      270.06      5.73 o
  16   2   8       15.13       18.47      1.80 o
  17   2   8       28.57       32.50      2.52 o
  18   2   8       83.62       87.64      3.16 o
  19   2   8      203.28      228.72      4.92 o
  20   2   8       38.78       39.39      2.82 o
  21   2   8       89.66       97.57      4.86 o
  22   2   8      388.66      405.37     10.26 o
  23   2   8        4.88        4.71      2.35 o
 -26   3   8      380.49      416.03     11.65 o
 -25   3   8       26.11       25.58      3.59 o
 -24   3   8        4.38        6.48      2.69 o
 -23   3   8       49.91       43.01      3.99 o
 -22   3   8        5.53        4.08      4.98 o
 -21   3   8       67.21       70.53      5.60 o
 -20   3   8      338.38      345.50     11.41 o
 -19   3   8       35.69       39.50      5.71 o
 -18   3   8        0.84        2.32      2.12 o
 -17   3   8       25.68       30.91      2.66 o
 -16   3   8       14.79       10.63      1.97 o
 -15   3   8       59.75       55.51      3.21 o
 -14   3   8       10.07       11.24      3.14 o
 -13   3   8      293.07      304.30      6.79 o
 -12   3   8       74.74       74.06      3.44 o
 -11   3   8      218.51      200.47      5.21 o
 -10   3   8        5.18        2.61      1.59 o
  -9   3   8      745.20      736.78     11.65 o
  -8   3   8        8.24       10.08      1.35 o
  -7   3   8       25.91       29.39      1.48 o
  -6   3   8     2143.77     2175.22     29.49 o
  -5   3   8     1073.48     1146.31     15.15 o
  -4   3   8      466.12      480.78      8.10 o
  -3   3   8        0.37        0.63      0.93 o
  -2   3   8      244.44      238.88      7.00 o
  -1   3   8      383.56      427.30      7.32 o
   0   3   8        9.05       14.49      2.74 o
   1   3   8      337.29      369.46      5.96 o
   2   3   8        7.52        6.65      1.40 o
   3   3   8       60.94       71.46      3.14 o
   4   3   8       69.08       61.76      4.30 o
   5   3   8       23.13       22.04      2.03 o
   6   3   8      247.39      226.78      5.52 o
   7   3   8      762.50      780.35     11.79 o
   8   3   8      212.42      186.50      4.53 o
   9   3   8        9.93        7.55      1.16 o
  10   3   8      379.03      308.64      5.49 o
  11   3   8      398.06      349.26      7.04 o
  12   3   8       47.88       48.46      2.37 o
  13   3   8      151.08      130.44      4.07 o
  14   3   8        1.06       -0.92      1.21 o
  15   3   8       76.30       77.07      3.53 o
  16   3   8      151.83      149.09      3.98 o
  17   3   8        0.66       -0.17      1.31 o
  18   3   8       51.37       54.69      5.85 o
  19   3   8      115.14      127.06      4.80 o
  20   3   8      109.79      117.72      4.80 o
  21   3   8        6.64        4.97      2.10 o
  22   3   8        6.57       10.16      2.38 o
 -25   4   8      100.69       97.53      7.43 o
 -24   4   8       19.13       26.92      5.75 o
 -22   4   8        0.14       -3.42      3.31 o
 -21   4   8      103.86       97.90      9.31 o
 -20   4   8       37.43       27.99      5.58 o
 -19   4   8       55.96       55.03      5.78 o
 -18   4   8       18.33       18.44      2.83 o
 -17   4   8        0.01       -0.25      1.89 o
 -16   4   8        5.53        3.89      2.40 o
 -15   4   8       58.55       49.69      3.77 o
 -14   4   8      181.75      180.41      6.23 o
 -13   4   8      326.93      316.50     12.92 o
 -12   4   8     1641.34     1575.79     27.35 o
 -11   4   8      141.68      148.88      5.49 o
 -10   4   8       92.05       85.80      6.09 o
  -9   4   8      120.51      121.07      5.45 o
  -8   4   8      664.37      707.67     15.75 o
  -7   4   8      175.27      197.76      8.96 o
  -6   4   8       63.73       66.02      5.65 o
  -5   4   8      184.53      157.77      7.76 o
  -4   4   8      407.39      386.09     10.19 o
  -3   4   8      320.91      328.41     12.21 o
  -2   4   8      529.04      544.87     13.14 o
  -1   4   8     3286.77     3212.12     50.38 o
   0   4   8      424.85      408.44      9.12 o
   1   4   8      685.35      654.10     12.88 o
   2   4   8      220.94      179.82      4.71 o
   3   4   8      542.75      540.45      9.75 o
   4   4   8       20.76       22.84      2.06 o
   5   4   8       13.71       10.95      2.08 o
   6   4   8     1879.36     1768.09     26.09 o
   7   4   8      817.99      791.88     13.47 o
   8   4   8       59.66       38.06      2.69 o
   9   4   8      299.38      273.77      6.64 o
  10   4   8       60.48       61.07      3.48 o
  11   4   8      122.43      100.33      4.38 o
  12   4   8      177.44      156.92      5.17 o
  13   4   8        0.91       -1.10      1.51 o
  14   4   8        2.39       -0.67      1.70 o
  15   4   8       25.16       20.73      2.61 o
  16   4   8       54.38       41.35      4.87 o
  17   4   8        0.57       -1.49      2.01 o
  18   4   8        2.29        2.16      2.39 o
  19   4   8        2.10        5.20      2.28 o
  20   4   8       60.94       67.61      5.58 o
  21   4   8        9.22        8.44      2.64 o
 -23   5   8      222.80      215.37     13.75 o
 -22   5   8      124.68      104.38     10.34 o
 -21   5   8        2.04        4.72      4.22 o
 -20   5   8        1.39        0.90      2.65 o
 -19   5   8      262.39      257.41      9.32 o
 -18   5   8       16.27       12.80      2.78 o
 -17   5   8       17.00       20.98      3.90 o
 -16   5   8       52.82       49.90      4.31 o
 -15   5   8       37.38       41.33      3.72 o
 -14   5   8      186.16      176.81      6.41 o
 -13   5   8      159.77      141.95      7.62 o
 -12   5   8      431.89      381.15     12.14 o
 -11   5   8       92.87       90.62      6.82 o
 -10   5   8      571.72      490.71     14.08 o
  -9   5   8       62.09       88.30      7.16 o
  -8   5   8       10.81        8.19      3.04 o
  -7   5   8      101.27      113.21     14.52 o
  -6   5   8      705.03      665.85     20.05 o
  -5   5   8       29.91       26.91      4.15 o
  -4   5   8       36.74       34.66      4.39 o
  -3   5   8      237.61      199.51      6.89 o
  -2   5   8       93.25       91.83      4.96 o
  -1   5   8      317.40      285.12      7.31 o
   0   5   8      135.05      139.79      4.97 o
   1   5   8      130.19      117.08      4.66 o
   2   5   8      168.05      167.95      5.50 o
   3   5   8      191.82      179.77      5.81 o
   4   5   8      482.75      433.22     10.01 o
   5   5   8      194.58      178.97      5.94 o
   6   5   8      325.53      340.09      8.74 o
   7   5   8       20.31       16.03      2.48 o
   8   5   8       16.98       17.77      2.53 o
   9   5   8      102.59      100.30      4.33 o
  10   5   8      178.15      176.21      5.41 o
  11   5   8        0.00        0.04      1.79 o
  12   5   8      324.79      311.40      7.70 o
  13   5   8      631.46      604.67     11.98 o
  14   5   8        0.35        4.38      2.08 o
  15   5   8       54.77       56.06      3.86 o
  16   5   8       74.45       88.54      4.79 o
  17   5   8        0.77        2.44      2.33 o
  18   5   8       46.48       38.54      4.03 o
  19   5   8        0.03       -0.16      2.46 o
 -21   6   8        2.12       10.18      3.38 o
 -20   6   8        1.31       -0.17      2.72 o
 -19   6   8       19.06       20.93      3.79 o
 -18   6   8       18.82       19.92      3.35 o
 -17   6   8       24.27       22.61      4.32 o
 -16   6   8        2.51        7.40      3.88 o
 -15   6   8       35.59       30.94      4.52 o
 -14   6   8      176.64      178.01      8.59 o
 -13   6   8      220.49      207.37      9.14 o
 -12   6   8      113.46      105.43      7.16 o
 -11   6   8       19.25       11.17      3.17 o
 -10   6   8       46.08       44.80      4.77 o
  -9   6   8        7.06        4.99      2.79 o
  -8   6   8       40.93       30.42      6.42 o
  -7   6   8      107.77      104.45     16.03 o
  -6   6   8        4.68       -0.25      2.67 o
  -5   6   8        1.00       -0.56      3.44 o
  -4   6   8      487.05      472.79     16.10 o
  -3   6   8       17.90       11.26      2.37 o
  -2   6   8       92.66       86.11      4.86 o
  -1   6   8        5.18        0.10      3.23 o
   0   6   8        1.44       -0.03      1.55 o
   1   6   8        6.14        3.08      1.97 o
   2   6   8       20.94       19.09      2.49 o
   3   6   8      168.14      172.84      5.92 o
   4   6   8        5.85        4.40      2.00 o
   5   6   8        1.51       -1.49      1.62 o
   6   6   8        8.87        6.22      2.11 o
   7   6   8       87.59       87.72      7.59 o
   8   6   8      653.93      636.81     14.01 o
   9   6   8       95.28       90.04      5.20 o
  10   6   8        7.13        7.43      2.34 o
  11   6   8       21.77       19.87      3.03 o
  12   6   8      234.93      222.10     12.20 o
  13   6   8        6.80        9.89      2.30 o
  14   6   8        7.83        9.69      2.48 o
  15   6   8       14.56       16.35      2.90 o
  16   6   8      159.93      163.24      6.20 o
  17   6   8       26.18       22.69      3.15 o
 -19   7   8       27.37       21.47      5.74 o
 -18   7   8       85.25       90.31      7.65 o
 -17   7   8        8.09        5.82      3.41 o
 -16   7   8        2.01        2.61      3.27 o
 -15   7   8        8.53        2.62      3.09 o
 -14   7   8       41.31       38.73      5.12 o
 -13   7   8       20.19       16.98      3.91 o
 -12   7   8       74.05       58.13      5.74 o
 -11   7   8       57.86       57.25      6.03 o
 -10   7   8        3.92        2.66      2.66 o
  -9   7   8       80.06       77.04      6.31 o
  -8   7   8       87.05       82.37      6.39 o
  -7   7   8       18.92       24.11      4.33 o
  -6   7   8        0.89       -0.68      2.14 o
  -5   7   8      364.13      343.63     25.64 o
  -4   7   8       86.32       80.63      5.17 o
  -3   7   8      150.51      156.83      6.62 o
  -2   7   8      115.58      104.37     12.13 o
  -1   7   8       71.32       69.20      6.50 o
   0   7   8       44.83       36.61      3.70 o
   1   7   8        3.46        2.59      3.48 o
   2   7   8       71.40       78.64      4.58 o
   3   7   8      320.32      311.66      8.63 o
   4   7   8       65.40       67.71      4.41 o
   5   7   8        2.36        7.19      2.19 o
   6   7   8      212.41      202.97      6.97 o
   7   7   8      497.86      534.96     12.63 o
   8   7   8       12.28       10.76      2.66 o
   9   7   8        3.49        7.59      2.43 o
  10   7   8      347.09      333.08     10.43 o
  11   7   8        3.51        9.16      2.80 o
  12   7   8       92.60      110.81      8.24 o
  13   7   8       75.39       79.13      7.72 o
  14   7   8       18.69       26.46      3.78 o
  15   7   8        0.01        0.70      2.94 o
 -15   8   8        0.05       -2.54      3.20 o
 -14   8   8        5.52        2.24      3.44 o
 -13   8   8      109.96      107.98      8.19 o
 -12   8   8       82.79       88.10      7.39 o
 -11   8   8        0.09        0.31      2.97 o
 -10   8   8       68.45       77.11      6.78 o
  -9   8   8       93.13      101.15      8.24 o
  -8   8   8      147.92      167.91     10.95 o
  -7   8   8        9.75       16.00      3.73 o
  -6   8   8      116.07      111.73      7.62 o
  -5   8   8       13.14       10.37      3.26 o
  -4   8   8       57.03       48.88      4.04 o
  -3   8   8       80.15       78.06      5.85 o
  -2   8   8       24.63       27.87      3.60 o
  -1   8   8      234.44      253.40      8.82 o
   0   8   8       89.41       94.93      6.07 o
   1   8   8       21.78       19.94      3.30 o
   2   8   8        0.25       -1.70      2.13 o
   3   8   8        8.94        5.68      2.60 o
   4   8   8        0.99        3.98      2.57 o
   5   8   8        0.98        1.06      2.25 o
   6   8   8      570.12      563.34     13.40 o
   7   8   8       71.39       74.06      4.99 o
   8   8   8       40.10       44.42      4.11 o
   9   8   8       47.14       57.51      4.62 o
  10   8   8        2.69        4.96      2.66 o
  11   8   8       20.87       17.57      3.84 o
  -8   9   8        7.78        9.95      3.73 o
  -7   9   8       44.19       39.22      5.22 o
  -6   9   8        1.21       -0.42      2.86 o
  -5   9   8        9.98       10.28      3.62 o
  -4   9   8       89.62      113.75      8.06 o
  -3   9   8       16.81       18.73      3.16 o
  -2   9   8       82.10       83.35      5.36 o
  -1   9   8       12.20       16.27      3.10 o
   0   9   8       16.28       18.77      3.44 o
   1   9   8        0.66        2.51      2.55 o
   2   9   8        0.18        1.44      2.50 o
   3   9   8        0.28       -1.48      2.51 o
   4   9   8      347.15      336.58     11.12 o
 -27   1   9      165.93      160.64      5.67 o
 -26   1   9      136.97      150.24      4.72 o
 -25   1   9      125.41      132.16      4.46 o
 -24   1   9      112.13      112.07      4.19 o
 -23   1   9       75.39       74.54      3.57 o
 -22   1   9        0.33       -0.99      1.34 o
 -21   1   9       50.50       49.29      2.65 o
 -20   1   9        0.10        0.84      1.26 o
 -19   1   9       26.86       31.03      2.19 o
 -18   1   9      288.74      291.16      5.72 o
 -17   1   9      218.37      235.39      4.95 o
 -16   1   9       28.57       28.82      1.68 o
 -15   1   9      335.41      331.87      7.12 o
 -14   1   9      162.90      174.71      3.84 o
 -13   1   9      641.91      597.25      8.70 o
 -12   1   9      684.75      679.62      8.57 o
 -11   1   9      372.26      400.70      5.72 o
 -10   1   9        4.65        9.50      1.10 o
  -9   1   9       16.62       17.88      1.29 o
  -8   1   9      591.53      624.53      7.44 o
  -7   1   9        1.77        0.25      0.73 o
  -6   1   9       82.16       87.54      2.15 o
  -5   1   9        9.62        7.98      0.92 o
  -4   1   9      132.61      140.88      2.67 o
  -3   1   9        1.45        0.35      0.70 o
  -2   1   9       49.97       54.23      2.06 o
  -1   1   9      158.01      163.08      2.90 o
   0   1   9      326.70      318.76      4.74 o
   1   1   9      201.08      210.87      3.62 o
   2   1   9       67.96       64.04      2.09 o
   3   1   9      889.28      929.18     10.98 o
   4   1   9       26.57       30.82      1.56 o
   5   1   9       53.98       48.64      1.89 o
   6   1   9     2379.25     2406.36     27.73 o
   7   1   9     1326.17     1253.11     15.50 o
   8   1   9      457.47      444.07      6.76 o
   9   1   9     1679.53     1699.53     20.40 o
  10   1   9      615.39      627.70      8.89 o
  11   1   9      571.20      576.54     12.42 o
  12   1   9      665.01      616.75      9.99 o
  13   1   9       84.98       75.97      4.17 o
  14   1   9        0.50        0.52      1.32 o
  15   1   9       89.14       87.01      4.23 o
  16   1   9       17.18       16.33      1.96 o
  17   1   9        3.66        6.38      2.12 o
  18   1   9       20.12       14.35      2.12 o
  19   1   9      242.64      254.58      6.41 o
  20   1   9        7.52        7.25      2.02 o
  21   1   9       24.10       23.50      2.51 o
  22   1   9        5.46        2.14      2.19 o
 -26   2   9       32.23       44.45      3.50 o
 -25   2   9        5.54        4.45      1.58 o
 -24   2   9       14.97       12.18      1.86 o
 -23   2   9        0.36       -1.46      1.32 o
 -22   2   9        6.59        3.06      1.99 o
 -21   2   9       83.10       77.09      3.55 o
 -20   2   9        5.29        6.44      1.71 o
 -19   2   9     1931.41     1990.27     30.17 o
 -18   2   9      994.85      992.27     14.79 o
 -17   2   9      126.87      120.63      3.70 o
 -16   2   9      271.19      280.69      5.72 o
 -15   2   9        1.36        0.60      1.10 o
 -14   2   9      678.89      655.82      8.66 o
 -13   2   9     2990.98     3010.95     32.07 o
 -12   2   9      398.43      381.12      6.61 o
 -11   2   9      475.65      466.04      7.55 o
 -10   2   9       88.08       90.63      2.92 o
  -9   2   9       36.19       47.96      2.22 o
  -8   2   9      116.22      107.35      3.02 o
  -7   2   9       54.03       56.67      2.17 o
  -6   2   9        4.79        6.98      0.79 o
  -5   2   9      119.24      142.83      2.69 o
  -4   2   9        0.00        0.43      0.61 o
  -3   2   9       38.23       32.67      1.35 o
  -2   2   9      224.67      235.68      3.92 o
  -1   2   9        4.06        3.67      0.72 o
   0   2   9       81.61       78.41      2.32 o
   1   2   9      819.02      821.84     10.61 o
   2   2   9       71.49       67.21      3.03 o
   3   2   9      272.96      270.60      4.69 o
   4   2   9     2542.81     2440.57     28.02 o
   5   2   9     1558.37     1519.66     18.27 o
   6   2   9      825.61      788.73      9.88 o
   7   2   9       55.91       59.80      2.19 o
   8   2   9       45.05       41.26      1.90 o
   9   2   9       13.46       15.46      1.37 o
  10   2   9      236.92      231.77      4.56 o
  11   2   9      120.96      125.35      3.66 o
  12   2   9        3.66        4.81      1.36 o
  13   2   9      196.59      188.26      4.62 o
  14   2   9      149.81      120.41      3.81 o
  15   2   9       90.13      100.74      3.59 o
  16   2   9      127.44      133.49      4.08 o
  17   2   9      228.89      249.02      5.64 o
  18   2   9        1.00        2.22      1.49 o
  19   2   9       24.61       34.94      2.93 o
  20   2   9      113.60      139.22      6.12 o
  21   2   9       32.44       40.49      4.82 o
  22   2   9      301.26      338.75      9.58 o
 -25   3   9       42.54       39.65      4.26 o
 -24   3   9       28.51       33.77      3.81 o
 -23   3   9       39.41       37.37      3.97 o
 -22   3   9        0.89        2.75      2.75 o
 -21   3   9       41.98       46.55      4.80 o
 -20   3   9        0.08       -3.48      2.52 o
 -19   3   9       14.92       16.02      3.43 o
 -18   3   9      102.15       86.13      6.55 o
 -17   3   9      189.22      176.05      6.62 o
 -16   3   9      102.54      104.17      4.38 o
 -15   3   9       27.24       26.83      2.52 o
 -14   3   9        7.43       10.02      1.91 o
 -13   3   9        2.77        1.91      1.56 o
 -12   3   9       79.37       89.17      3.06 o
 -11   3   9       71.83       73.74      2.45 o
 -10   3   9      293.86      303.26      5.39 o
  -9   3   9     1575.38     1600.09     20.36 o
  -8   3   9     1995.37     2034.24     25.26 o
  -7   3   9     3685.85     3634.98     48.19 o
  -6   3   9      131.23      137.23      4.29 o
  -5   3   9      323.76      328.56      6.33 o
  -4   3   9       31.54       32.16      1.83 o
  -3   3   9       19.88       15.48      1.56 o
  -2   3   9      359.60      347.96      6.55 o
  -1   3   9      164.89      176.52      5.54 o
   0   3   9      276.67      270.25      6.63 o
   1   3   9       26.13       23.02      3.57 o
   2   3   9      170.84      179.95      3.87 o
   3   3   9      151.44      144.18      3.33 o
   4   3   9       53.43       51.42      2.93 o
   5   3   9       16.37        8.10      1.66 o
   6   3   9      388.07      399.26      8.21 o
   7   3   9      431.86      403.49      7.67 o
   8   3   9      591.12      522.64      9.01 o
   9   3   9      428.52      335.43      6.77 o
  10   3   9       10.64        3.77      1.59 o
  11   3   9        0.60        0.83      1.01 o
  12   3   9      168.51      173.19      4.72 o
  13   3   9        7.11        6.58      1.35 o
  14   3   9      126.85      122.37      4.31 o
  15   3   9       77.72       98.47      4.13 o
  16   3   9       11.37       10.67      1.97 o
  17   3   9        3.72        7.70      1.95 o
  18   3   9       15.44       13.85      2.42 o
  19   3   9      163.11      180.49      5.62 o
  20   3   9        8.46       14.93      2.48 o
  21   3   9       10.17        9.69      2.43 o
 -24   4   9        8.06        7.60      3.54 o
 -23   4   9       29.67       22.86      5.77 o
 -22   4   9       59.97       77.55      8.82 o
 -21   4   9       53.88       45.53      6.84 o
 -20   4   9       33.84       24.86      5.67 o
 -19   4   9       28.41       26.18      5.38 o
 -18   4   9       54.48       57.87      4.34 o
 -17   4   9       99.41       94.55      5.30 o
 -16   4   9       27.74       32.37      3.32 o
 -15   4   9      144.03      144.01      5.89 o
 -14   4   9      213.47      197.01      6.72 o
 -13   4   9       35.04       40.76      5.36 o
 -12   4   9      191.58      198.19      8.08 o
 -11   4   9      236.43      223.22      6.93 o
 -10   4   9      197.18      195.75      7.16 o
  -9   4   9      512.51      489.98     17.36 o
  -8   4   9       82.91       89.85      5.11 o
  -7   4   9        7.37        5.24      2.05 o
  -6   4   9      252.83      224.27      9.92 o
  -5   4   9      755.54      771.06     22.90 o
  -4   4   9        0.04       -2.92      1.99 o
  -3   4   9      167.93      174.76      6.50 o
  -2   4   9      868.13      826.54     18.48 o
  -1   4   9       54.55       51.29      4.10 o
   0   4   9     1110.62     1078.71     19.52 o
   1   4   9     1103.16     1079.03     17.05 o
   2   4   9        0.28        1.27      1.39 o
   3   4   9       21.41       20.66      2.13 o
   4   4   9       40.87       32.70      2.57 o
   5   4   9       18.11       23.66      2.30 o
   6   4   9      120.44      108.90      4.16 o
   7   4   9        1.53        1.03      1.54 o
   8   4   9       66.23       58.46      3.39 o
   9   4   9       21.21       20.81      2.39 o
  10   4   9        0.12       -0.05      1.55 o
  11   4   9       53.06       44.42      3.26 o
  12   4   9       63.59       53.32      3.50 o
  13   4   9       10.31        9.14      2.15 o
  14   4   9      402.21      421.83     10.79 o
  15   4   9        3.99        1.03      2.15 o
  16   4   9        0.25       -2.65      2.06 o
  17   4   9      241.01      239.07      8.12 o
  18   4   9       18.76       25.18      3.09 o
  19   4   9        1.71       -0.11      2.13 o
  20   4   9      104.44       94.82      5.27 o
 -23   5   9       70.04       78.29      9.36 o
 -22   5   9       19.47       19.17      5.64 o
 -21   5   9       82.41       77.21      9.11 o
 -20   5   9       33.02       38.33      5.26 o
 -19   5   9       66.37       67.93      4.91 o
 -18   5   9        9.37       17.29      3.06 o
 -17   5   9       57.99       63.08      5.02 o
 -16   5   9        4.38        1.65      2.21 o
 -15   5   9        2.23        1.01      2.09 o
 -14   5   9       49.23       50.26      5.03 o
 -13   5   9      187.62      173.55      6.54 o
 -12   5   9      226.69      213.55      8.96 o
 -11   5   9      133.95      102.61      6.80 o
 -10   5   9      140.23      106.41      6.87 o
  -9   5   9      232.09      221.17     10.78 o
  -8   5   9        4.84        5.07      2.93 o
  -7   5   9       59.40       48.41      5.55 o
  -6   5   9       33.82       39.72      5.06 o
  -5   5   9      207.88      167.89      8.84 o
  -4   5   9      408.47      384.28     14.08 o
  -3   5   9      317.62      320.79     12.52 o
  -2   5   9        1.53        3.28      2.58 o
  -1   5   9      178.87      171.18      7.78 o
   0   5   9      264.71      252.61      7.98 o
   1   5   9       18.12       18.29      2.42 o
   2   5   9       69.33       63.73      5.21 o
   3   5   9      104.82       96.67      4.96 o
   4   5   9       22.50       22.10      2.69 o
   5   5   9       53.18       51.38      3.79 o
   6   5   9       45.08       40.14      3.48 o
   7   5   9       41.22       41.45      3.84 o
   8   5   9      332.09      323.38      7.65 o
   9   5   9      109.10      104.59      4.60 o
  10   5   9       95.87       87.40      4.41 o
  11   5   9       85.10       84.95      4.44 o
  12   5   9      163.98      156.93      5.63 o
  13   5   9       19.15       19.75      2.70 o
  14   5   9        4.64        3.94      2.23 o
  15   5   9       59.28       52.98      3.96 o
  16   5   9       11.19        7.36      2.70 o
  17   5   9       18.11       16.48      3.29 o
  18   5   9        0.40       -1.30      2.46 o
 -20   6   9       47.80       55.01      5.44 o
 -19   6   9      232.51      257.27      8.86 o
 -18   6   9       46.13       54.26      5.73 o
 -17   6   9        0.77        0.91      3.04 o
 -16   6   9      353.79      349.11     12.73 o
 -15   6   9      202.29      209.82      9.54 o
 -14   6   9        0.62       -0.64      4.13 o
 -13   6   9      201.17      222.77     15.15 o
 -12   6   9      455.73      416.66     13.98 o
 -11   6   9      182.24      175.84      8.89 o
 -10   6   9       28.69       27.99      4.19 o
  -9   6   9        9.15        6.91      2.87 o
  -8   6   9       42.61       43.38      5.61 o
  -7   6   9        3.54        7.55      3.33 o
  -6   6   9        8.92        7.53      3.47 o
  -5   6   9        9.29        7.57      3.45 o
  -4   6   9       58.22       47.93      5.65 o
  -3   6   9      114.99      118.58      7.79 o
  -2   6   9      190.85      188.96      7.25 o
  -1   6   9      215.88      202.26      7.52 o
   0   6   9        7.23        5.53      2.76 o
   1   6   9       29.96       25.22      3.68 o
   2   6   9      365.46      388.33      9.79 o
   3   6   9      129.26      116.03      5.31 o
   4   6   9        1.06       -0.84      1.76 o
   5   6   9        0.27       -2.60      1.89 o
   6   6   9       49.65       46.47      3.87 o
   7   6   9      492.96      494.60     11.97 o
   8   6   9      199.59      193.88      6.99 o
   9   6   9        7.14       12.15      2.69 o
  10   6   9       48.46       45.40      4.38 o
  11   6   9      117.50      116.13      7.12 o
  12   6   9       69.08       74.09      4.44 o
  13   6   9      110.87      111.94      6.18 o
  14   6   9       52.16       53.83      4.05 o
  15   6   9      134.70      140.83      6.12 o
  16   6   9      110.89      123.45      6.03 o
 -18   7   9       17.42       14.39      4.39 o
 -17   7   9       80.58       72.44      7.55 o
 -16   7   9       68.13       58.61      6.33 o
 -15   7   9       39.75       36.22      5.23 o
 -14   7   9      165.67      165.90      9.40 o
 -13   7   9       25.58       26.14      4.57 o
 -12   7   9        1.09       -1.66      2.71 o
 -11   7   9       10.50       10.51      3.59 o
 -10   7   9      161.13      161.45      8.87 o
  -9   7   9       10.76        8.48      3.31 o
  -8   7   9      118.61      119.12      7.90 o
  -7   7   9      113.19      104.52      8.03 o
  -6   7   9       10.25       11.36      3.74 o
  -5   7   9       66.47       77.61      7.19 o
  -4   7   9       31.02       20.42      4.34 o
  -3   7   9       25.49       23.63      4.48 o
  -2   7   9       63.83       63.72      8.66 o
  -1   7   9      168.21      172.43      7.34 o
   0   7   9       76.46       73.57      5.24 o
   1   7   9       27.64       19.60      3.21 o
   2   7   9       54.67       45.01      4.32 o
   3   7   9        6.22        2.22      2.39 o
   4   7   9        7.50        8.96      2.49 o
   5   7   9      142.33      147.66      9.19 o
   6   7   9      336.80      351.78      9.90 o
   7   7   9       13.08       13.27      3.28 o
   8   7   9       22.88       27.93      4.16 o
   9   7   9        0.53        2.74      2.81 o
  10   7   9       21.50       19.21      5.24 o
  11   7   9        1.74        6.21      2.64 o
  12   7   9       41.11       42.83      4.41 o
  13   7   9       38.69       44.34      4.51 o
 -13   8   9      189.06      194.01     15.99 o
 -12   8   9        1.10        5.83      3.45 o
 -11   8   9        5.01        5.93      3.60 o
 -10   8   9       76.97       76.37      6.94 o
  -9   8   9      320.23      347.75     13.15 o
  -8   8   9      102.38      110.57     12.73 o
  -7   8   9      184.58      202.46     10.20 o
  -6   8   9       61.66       67.84      6.56 o
  -5   8   9        0.91        4.78      2.90 o
  -4   8   9       19.08       19.72      4.54 o
  -3   8   9      218.25      261.74     31.54 o
  -2   8   9       92.56      112.46      8.85 o
  -1   8   9       61.99       66.18      5.27 o
   0   8   9       34.88       35.97      5.43 o
   1   8   9       61.79       64.16      5.37 o
   2   8   9      441.40      449.22     13.24 o
   3   8   9        0.04       -2.13      2.48 o
   4   8   9      819.14      827.18     21.10 o
   5   8   9       80.44       77.40      8.38 o
   6   8   9       33.72       34.38      3.91 o
   7   8   9      173.36      182.43      7.36 o
   8   8   9        0.12       -0.10      2.42 o
   9   8   9       12.92       15.34      3.85 o
 -26   0  10        7.02        8.57      3.33 o
 -25   0  10       20.32       23.46      3.43 o
 -24   0  10      358.37      354.12     10.30 o
 -23   0  10      233.62      248.51      8.32 o
 -22   0  10       44.20       33.03      3.62 o
 -21   0  10      792.49      798.71     17.74 o
 -20   0  10      143.63      146.83      6.47 o
 -19   0  10       36.67       41.89      2.89 o
 -18   0  10      240.77      262.23      7.50 o
 -17   0  10      216.45      241.24      7.07 o
 -16   0  10      229.19      234.05      6.89 o
 -15   0  10      981.58      997.43     22.51 o
 -14   0  10       26.15       24.53      2.57 o
 -13   0  10      768.37      733.14     14.83 o
 -12   0  10      216.44      191.15      5.88 o
 -11   0  10     1097.45     1095.89     20.38 o
 -10   0  10      334.76      350.89      8.44 o
  -9   0  10      470.24      489.36      9.42 o
  -8   0  10       17.80       16.02      2.87 o
  -7   0  10     1061.28     1131.30     18.40 o
  -6   0  10      154.52      160.37      5.97 o
  -5   0  10      476.06      507.44      9.39 o
  -4   0  10      104.53       91.99      4.34 o
  -3   0  10      230.12      202.11     10.64 o
  -2   0  10       14.63       21.06      2.23 o
  -1   0  10     2514.97     2619.46     35.35 o
   0   0  10      776.87      727.06     11.58 o
   1   0  10      421.01      409.99     18.75 o
   2   0  10      426.05      413.82      7.61 o
   3   0  10     1584.72     1517.29     24.39 o
   4   0  10      960.30      922.18     16.06 o
   5   0  10       15.56       10.40      1.89 o
   6   0  10      610.53      620.83     11.84 o
   7   0  10      192.12      197.04      5.94 o
   8   0  10      172.09      170.89      5.26 o
   9   0  10       42.86       43.27      6.24 o
  10   0  10      726.13      734.92     15.57 o
  11   0  10       48.22       44.24      3.42 o
  12   0  10      513.14      474.34     11.33 o
  13   0  10       52.04       58.92      3.89 o
  14   0  10        0.55       -1.49      1.68 o
  15   0  10        0.20        2.72      1.84 o
  16   0  10       42.68       41.35      4.88 o
  17   0  10       21.53       30.85      4.42 o
  18   0  10       59.37       70.65      7.48 o
  19   0  10      287.70      307.97     12.27 o
  20   0  10       94.21       99.52      7.55 o
  21   0  10      633.22      704.54     21.40 o
 -26   1  10       25.78       23.18      2.85 o
 -25   1  10       19.34       22.25      3.59 o
 -24   1  10        4.76        3.95      2.28 o
 -23   1  10       49.08       39.25      2.60 o
 -22   1  10       78.92       80.08      3.39 o
 -21   1  10       67.80       58.01      2.95 o
 -20   1  10       44.53       51.60      2.78 o
 -19   1  10      624.20      640.27     10.00 o
 -18   1  10       63.21       68.81      3.02 o
 -17   1  10        7.06        4.92      1.43 o
 -16   1  10       13.34       11.27      1.78 o
 -15   1  10       48.87       58.07      2.44 o
 -14   1  10       18.76       13.53      1.78 o
 -13   1  10      245.42      240.87      4.70 o
 -12   1  10     1340.79     1363.34     17.41 o
 -11   1  10       18.09       15.29      1.39 o
 -10   1  10       19.55       28.46      1.60 o
  -9   1  10     1101.66     1160.58     13.35 o
  -8   1  10        1.36        0.68      0.89 o
  -7   1  10       44.57       50.62      1.86 o
  -6   1  10      289.35      271.48      4.14 o
  -5   1  10       87.73       93.75      2.35 o
  -4   1  10       38.63       26.17      1.40 o
  -3   1  10        2.11        1.04      0.85 o
  -2   1  10      232.04      202.77      3.69 o
  -1   1  10       81.14       86.27      2.41 o
   0   1  10       40.69       41.99      1.70 o
   1   1  10      506.96      549.14      7.30 o
   2   1  10       64.64       73.62      2.60 o
   3   1  10       12.86       12.25      1.35 o
   4   1  10      216.12      216.89      3.93 o
   5   1  10       59.44       60.74      2.22 o
   6   1  10      182.14      174.30      3.51 o
   7   1  10      555.56      520.38      7.73 o
   8   1  10     1562.37     1568.64     19.10 o
   9   1  10        8.71       10.11      2.47 o
  10   1  10      889.12      871.26     14.53 o
  11   1  10      215.23      210.57      5.05 o
  12   1  10        2.09        1.80      1.42 o
  13   1  10       34.37       27.44      2.26 o
  14   1  10       73.20       73.65      3.37 o
  15   1  10       11.51       15.85      2.13 o
  16   1  10        7.45        6.44      2.56 o
  17   1  10       62.92       66.83      3.62 o
  18   1  10       13.05       14.52      2.21 o
  19   1  10       11.15       10.11      2.10 o
  20   1  10        3.55        1.95      1.89 o
  21   1  10        4.92       -0.04      2.12 o
 -25   2  10       41.55       41.57      3.45 o
 -24   2  10        0.88        1.22      1.52 o
 -23   2  10        2.91        1.60      1.55 o
 -22   2  10      111.74      113.86      6.55 o
 -21   2  10      116.47      116.85      4.26 o
 -20   2  10      249.59      248.71      6.76 o
 -19   2  10      115.57      107.95      3.76 o
 -18   2  10        2.79        2.68      1.68 o
 -17   2  10      394.86      392.03      7.37 o
 -16   2  10        7.04        5.99      1.70 o
 -15   2  10      222.10      218.05      5.11 o
 -14   2  10       56.50       56.57      2.69 o
 -13   2  10        0.09       -1.45      1.08 o
 -12   2  10       12.84       17.05      1.69 o
 -11   2  10      391.82      381.41      6.70 o
 -10   2  10        0.36       -1.14      1.03 o
  -9   2  10       18.88       18.22      1.60 o
  -8   2  10      304.35      303.31      5.57 o
  -7   2  10      101.27      108.62      4.16 o
  -6   2  10      349.60      337.42      5.44 o
  -5   2  10      583.21      558.84      6.76 o
  -4   2  10      147.12      163.90      2.88 o
  -3   2  10        0.11        0.97      0.72 o
  -2   2  10        5.26        7.17      0.88 o
  -1   2  10       36.21       28.80      1.63 o
   0   2  10        0.91        1.05      1.00 o
   1   2  10       67.72       76.77      2.48 o
   2   2  10      133.24      127.65      3.26 o
   3   2  10       28.00       23.05      1.58 o
   4   2  10        8.18        7.04      1.15 o
   5   2  10      139.61      142.59      3.53 o
   6   2  10      254.76      247.60      4.70 o
   7   2  10        1.16        0.11      0.95 o
   8   2  10      179.04      172.58      3.88 o
   9   2  10       12.70        8.08      1.32 o
  10   2  10        0.35       -0.95      1.06 o
  11   2  10      279.44      248.51      5.40 o
  12   2  10       57.20       59.47      2.63 o
  13   2  10      197.75      194.65      4.87 o
  14   2  10       61.64       68.62      3.12 o
  15   2  10       18.49       25.84      2.76 o
  16   2  10       95.61       99.72      3.78 o
  17   2  10        0.10       -0.83      1.40 o
  18   2  10      131.63      126.90      4.19 o
  19   2  10      383.92      425.98     10.87 o
  20   2  10        0.03       -3.45      2.24 o
 -25   3  10        0.06       -2.88      2.51 o
 -24   3  10        0.33        0.91      2.52 o
 -23   3  10       11.94       11.85      3.64 o
 -22   3  10       10.17       11.98      3.45 o
 -21   3  10       16.74       12.27      3.49 o
 -20   3  10       14.79       12.37      3.37 o
 -19   3  10      112.23      113.78     16.11 o
 -18   3  10       31.15       30.47      4.05 o
 -17   3  10       49.58       46.74      6.37 o
 -16   3  10       94.92       93.73      5.25 o
 -15   3  10      470.46      454.94     11.22 o
 -14   3  10       32.52       30.37      3.12 o
 -13   3  10       91.56       84.84      3.38 o
 -12   3  10      247.86      256.76      5.00 o
 -11   3  10       32.23       31.63      1.86 o
 -10   3  10      129.68      122.97      3.38 o
  -9   3  10     1860.04     1883.94     26.69 o
  -8   3  10      130.07      124.24      3.95 o
  -7   3  10      215.73      222.99      5.72 o
  -6   3  10      166.66      151.87      4.18 o
  -5   3  10      122.10      135.44      6.24 o
  -4   3  10       11.77       12.28      2.58 o
  -3   3  10        5.71        1.91      1.19 o
  -2   3  10      438.63      428.77      7.89 o
  -1   3  10      155.03      148.47      4.00 o
   0   3  10      110.26      111.37      3.46 o
   1   3  10      582.89      592.11     10.07 o
   2   3  10       83.79       74.99      2.88 o
   3   3  10       13.14       11.26      1.45 o
   4   3  10       52.71       45.24      2.25 o
   5   3  10      213.48      189.85      4.13 o
   6   3  10      204.81      212.84      5.82 o
   7   3  10       14.57        6.78      1.62 o
   8   3  10      629.86      608.78     10.34 o
   9   3  10      222.59      203.12      5.26 o
  10   3  10       35.73       34.51      2.56 o
  11   3  10        2.66        4.34      1.82 o
  12   3  10      170.73      174.56      5.56 o
  13   3  10       13.30       17.71      2.45 o
  14   3  10       21.62       25.92      2.84 o
  15   3  10        0.13        0.97      1.89 o
  16   3  10        0.48       -1.81      1.86 o
  17   3  10       64.99       69.00      4.26 o
  18   3  10       40.07       32.13      3.33 o
  19   3  10        0.37        0.84      2.19 o
  20   3  10        0.06       -2.94      2.26 o
 -23   4  10       17.63       18.37      5.52 o
 -22   4  10       22.11       17.94      5.52 o
 -21   4  10        4.21        4.77      4.36 o
 -20   4  10      123.49      118.23     10.57 o
 -19   4  10       96.29       89.48      9.16 o
 -18   4  10       11.80        7.48      3.94 o
 -17   4  10       22.82       21.30      3.12 o
 -16   4  10       12.80       11.21      2.56 o
 -15   4  10       19.02       18.66      2.86 o
 -14   4  10      120.41      111.49      5.71 o
 -13   4  10      799.09      781.17     16.23 o
 -12   4  10       47.54       48.06      3.84 o
 -11   4  10        0.05        3.22      2.20 o
 -10   4  10       75.70       62.09      4.62 o
  -9   4  10        8.48        8.11      2.37 o
  -8   4  10       25.82       25.48      5.31 o
  -7   4  10       78.34       83.21      5.14 o
  -6   4  10      470.95      478.02     12.34 o
  -5   4  10        1.42        0.08      1.88 o
  -4   4  10      702.71      698.80     32.10 o
  -3   4  10      415.94      382.16     14.00 o
  -2   4  10      814.96      752.35     14.50 o
  -1   4  10      160.81      167.40      5.46 o
   0   4  10        0.61       -2.44      1.57 o
   1   4  10       44.71       47.93      6.39 o
   2   4  10      616.61      621.17     12.79 o
   3   4  10     1507.47     1489.46     22.91 o
   4   4  10     1250.19     1267.49     20.09 o
   5   4  10      320.69      332.78      7.64 o
   6   4  10      114.99      123.80      6.12 o
   7   4  10        2.91        1.35      1.70 o
   8   4  10       49.74       46.06      3.27 o
   9   4  10       36.14       30.82      2.86 o
  10   4  10       24.95       24.17      2.72 o
  11   4  10       20.27       20.40      2.61 o
  12   4  10        0.04       -0.53      1.76 o
  13   4  10       34.73       35.42      3.62 o
  14   4  10        5.11        2.80      2.39 o
  15   4  10       24.58       26.44      4.03 o
  16   4  10        4.74        4.67      2.60 o
  17   4  10       83.61       83.33      4.90 o
  18   4  10        5.74        3.24      2.50 o
 -22   5  10      641.67      647.10     26.86 o
 -21   5  10        6.60        7.71      4.75 o
 -20   5  10        0.45        3.22      4.41 o
 -19   5  10       34.79       38.72      6.39 o
 -18   5  10        0.14       -0.60      2.24 o
 -17   5  10       22.80       22.09      3.31 o
 -16   5  10        0.72        0.87      2.26 o
 -15   5  10        8.36        5.05      2.43 o
 -14   5  10       61.03       58.36      4.48 o
 -13   5  10      666.43      639.89     15.73 o
 -12   5  10      109.16      124.17      6.03 o
 -11   5  10      111.14      108.41      7.17 o
 -10   5  10        8.64       10.44      3.83 o
  -9   5  10        0.94       -0.83      2.87 o
  -8   5  10       47.57       53.48      6.41 o
  -7   5  10       23.68       24.85      4.54 o
  -6   5  10      269.22      274.81     12.04 o
  -5   5  10        2.71        4.18      2.99 o
  -4   5  10      250.14      216.31     13.59 o
  -3   5  10      432.28      394.52     14.73 o
  -2   5  10      372.46      361.02     13.89 o
  -1   5  10      114.08       94.13      7.49 o
   0   5  10       95.79       95.90      9.76 o
   1   5  10        5.92        5.45      2.10 o
   2   5  10      273.69      267.25      7.81 o
   3   5  10        1.16       -0.26      1.81 o
   4   5  10       22.72       26.13      3.12 o
   5   5  10      335.77      348.54      9.43 o
   6   5  10      359.96      372.95     10.96 o
   7   5  10      624.91      619.16     12.01 o
   8   5  10        1.44        0.73      1.86 o
   9   5  10       73.32       72.43      4.17 o
  10   5  10      642.53      643.93     12.76 o
  11   5  10      319.30      290.87      7.79 o
  12   5  10        8.31        4.02      2.12 o
  13   5  10        7.54        8.04      2.39 o
  14   5  10       67.45       83.60      5.44 o
  15   5  10        4.89        4.09      2.65 o
  16   5  10       68.71       70.19      6.83 o
  17   5  10      329.69      362.22     10.82 o
 -19   6  10       34.71       32.79      5.50 o
 -18   6  10       88.29       91.64      6.04 o
 -17   6  10        1.57       -0.19      2.44 o
 -16   6  10       60.05       57.22      6.07 o
 -15   6  10      213.07      202.67     13.88 o
 -14   6  10      153.04      145.89     14.39 o
 -13   6  10       79.50       67.64      6.29 o
 -12   6  10       31.61       28.37      4.57 o
 -11   6  10       16.66       21.66      4.08 o
 -10   6  10       69.54       92.29      8.27 o
  -9   6  10       20.10       13.73      4.16 o
  -8   6  10       41.11       36.73      6.60 o
  -7   6  10        7.95        8.24      3.68 o
  -6   6  10       53.16       52.36      6.26 o
  -5   6  10       13.64       22.06      4.50 o
  -4   6  10       17.14       23.73      4.60 o
  -3   6  10       73.13       69.99      6.88 o
  -2   6  10       33.52       37.83      5.80 o
  -1   6  10       12.10       10.89      3.59 o
   0   6  10       29.85       28.43      5.21 o
   1   6  10       65.40       63.58      4.96 o
   2   6  10       21.98       18.25      3.15 o
   3   6  10       59.84       56.98      4.90 o
   4   6  10       18.17       24.28      3.17 o
   5   6  10        6.98        4.90      2.25 o
   6   6  10        0.02        2.80      2.18 o
   7   6  10      207.07      213.94      7.60 o
   8   6  10      140.10      158.75      6.76 o
   9   6  10       90.34      101.04      5.93 o
  10   6  10       10.90        8.33      2.73 o
  11   6  10       34.40       39.50      3.60 o
  12   6  10       62.30       64.93      4.37 o
  13   6  10        0.96       -0.15      2.23 o
  14   6  10        1.07       -0.08      2.29 o
 -16   7  10       45.75       42.54      7.29 o
 -15   7  10        9.76       14.32      4.03 o
 -14   7  10      100.12       90.64      7.56 o
 -13   7  10       17.62       14.11      4.09 o
 -12   7  10       29.63       19.15      4.40 o
 -11   7  10        1.81        2.87      3.18 o
 -10   7  10       66.60       75.22      6.74 o
  -9   7  10        7.75        8.63      3.34 o
  -8   7  10       17.92       14.82      3.83 o
  -7   7  10        0.01        0.22      3.27 o
  -6   7  10      235.11      247.77     12.09 o
  -5   7  10      111.72      134.66      9.29 o
  -4   7  10       96.93       97.04      8.33 o
  -3   7  10       12.94       10.41     10.30 o
  -2   7  10      107.95      125.16      8.75 o
  -1   7  10       20.22       20.33      3.41 o
   0   7  10       69.61       73.98      5.57 o
   1   7  10        3.42       -0.41      2.37 o
   2   7  10       11.48       13.24      3.12 o
   3   7  10       18.81       14.24      3.25 o
   4   7  10       51.10       49.71      6.53 o
   5   7  10       51.22       48.97      4.33 o
   6   7  10        4.51        5.23      2.72 o
   7   7  10       16.96       19.26      3.25 o
   8   7  10        0.02       -2.58      2.23 o
   9   7  10        0.36        0.74      2.48 o
  10   7  10        9.98        3.82      2.73 o
  11   7  10       55.16       57.86      5.67 o
 -11   8  10       56.66       72.38      8.82 o
 -10   8  10        9.65       11.93      4.35 o
  -9   8  10        0.02        1.40      3.40 o
  -8   8  10        0.39       -2.97      2.79 o
  -7   8  10        4.54        6.55      3.46 o
  -6   8  10       68.29       67.74      8.71 o
  -5   8  10       54.18       61.85      7.36 o
  -4   8  10      601.22      645.40     22.25 o
  -3   8  10      269.28      263.52     24.74 o
  -2   8  10      197.19      185.48     14.79 o
  -1   8  10      106.16      100.50      6.72 o
   0   8  10        0.00        1.60      2.68 o
   1   8  10       68.13       61.41      9.32 o
   2   8  10       15.29       14.79      4.73 o
   3   8  10      704.21      717.04     18.70 o
   4   8  10       11.73       15.14      3.66 o
   5   8  10       17.90       17.38      3.78 o
   6   8  10        6.81        7.41      3.49 o
 -25   1  11       18.47       19.35      2.35 o
 -24   1  11       43.85       37.47      2.83 o
 -23   1  11        4.83        6.56      1.79 o
 -22   1  11      179.38      202.58      4.77 o
 -21   1  11      157.51      163.78      5.62 o
 -20   1  11     1018.26     1038.65     14.78 o
 -19   1  11      405.57      427.81      7.66 o
 -18   1  11       24.75       23.26      2.04 o
 -17   1  11       99.32       97.60      3.88 o
 -16   1  11       14.89       11.85      1.87 o
 -15   1  11      148.17      154.38      3.79 o
 -14   1  11       54.90       47.40      2.73 o
 -13   1  11       15.30       17.00      1.74 o
 -12   1  11       20.64       15.81      1.52 o
 -11   1  11       38.67       40.30      2.08 o
 -10   1  11       58.68       67.93      2.47 o
  -9   1  11      171.90      169.19      3.62 o
  -8   1  11        0.81        0.15      0.91 o
  -7   1  11       16.56       21.06      1.48 o
  -6   1  11       27.13       15.65      1.25 o
  -5   1  11       23.74       17.33      1.29 o
  -4   1  11      160.63      155.65      3.08 o
  -3   1  11      128.09      128.20      2.80 o
  -2   1  11        6.63        8.08      1.09 o
  -1   1  11      110.03      105.53      2.64 o
   0   1  11       13.70       10.56      1.16 o
   1   1  11      253.35      258.87      4.17 o
   2   1  11        0.22        0.25      0.96 o
   3   1  11      542.95      534.56      7.36 o
   4   1  11      697.59      678.99      8.87 o
   5   1  11      263.64      248.94      5.96 o
   6   1  11      286.70      291.16      5.14 o
   7   1  11       97.20       91.65      2.72 o
   8   1  11      271.18      262.40      5.21 o
   9   1  11       22.12       16.87      1.96 o
  10   1  11      312.99      304.31      6.39 o
  11   1  11       18.02       21.53      2.12 o
  12   1  11       70.54       66.88      3.51 o
  13   1  11      277.94      306.64      7.08 o
  14   1  11       98.96      103.59      4.25 o
  15   1  11        0.80        1.92      1.68 o
  16   1  11      218.40      243.52      6.34 o
  17   1  11       99.17      111.05      4.54 o
  18   1  11       13.92       11.28      2.22 o
  19   1  11      137.13      147.62      6.03 o
 -24   2  11        2.71        5.03      1.71 o
 -23   2  11       33.34       37.58      2.64 o
 -22   2  11      257.16      281.96      7.11 o
 -21   2  11       27.86       19.78      2.30 o
 -20   2  11        0.46        1.45      1.58 o
 -19   2  11      198.98      209.59      5.16 o
 -18   2  11       70.02       70.15      3.20 o
 -17   2  11      121.85      120.35      3.83 o
 -16   2  11      226.50      222.08      5.18 o
 -15   2  11       65.30       56.33      2.80 o
 -14   2  11       69.24       67.18      3.40 o
 -13   2  11        6.72        6.60      1.67 o
 -12   2  11      315.46      319.98      6.14 o
 -11   2  11       61.73       64.10      2.78 o
 -10   2  11        1.02        2.28      1.22 o
  -9   2  11        1.02        0.73      1.19 o
  -8   2  11      201.25      212.83      4.85 o
  -7   2  11       47.05       47.24      2.14 o
  -6   2  11      187.80      202.57      5.75 o
  -5   2  11      227.25      261.80      4.19 o
  -4   2  11      122.74      106.04      2.42 o
  -3   2  11     1082.22     1051.22     11.60 o
  -2   2  11      183.42      159.34      3.31 o
  -1   2  11       24.62       18.76      1.39 o
   0   2  11        8.14       11.48      1.32 o
   1   2  11      263.76      265.61      4.87 o
   2   2  11       14.09       13.55      1.41 o
   3   2  11      360.14      358.82      5.98 o
   4   2  11      488.19      478.22      7.39 o
   5   2  11       31.98       37.05      2.04 o
   6   2  11       35.32       30.58      1.95 o
   7   2  11      168.55      158.05      4.11 o
   8   2  11     2016.13     1940.11     23.44 o
   9   2  11      261.78      251.40      5.10 o
  10   2  11      162.18      147.57      3.84 o
  11   2  11      387.58      363.96      6.48 o
  12   2  11        6.61        8.06      1.51 o
  13   2  11        9.37        7.74      1.46 o
  14   2  11       57.63       75.83      3.05 o
  15   2  11      101.49      116.55      3.73 o
  16   2  11       67.56       75.43      3.53 o
  17   2  11       13.30       13.94      1.87 o
  18   2  11        0.62       -1.45      2.34 o
  19   2  11      104.16      113.29      5.94 o
 -24   3  11       11.51       10.64      4.06 o
 -23   3  11       61.57       72.09      6.20 o
 -22   3  11       15.94       19.54      4.00 o
 -21   3  11        9.85       11.17      3.57 o
 -20   3  11        8.98       13.38      3.56 o
 -19   3  11      191.55      183.84      8.36 o
 -18   3  11       29.78       25.24      4.24 o
 -17   3  11      134.92      131.30      6.91 o
 -16   3  11        0.00        1.16      2.58 o
 -15   3  11        1.57        1.45      1.22 o
 -14   3  11      426.52      399.94      6.66 o
 -13   3  11      100.95      102.96      3.19 o
 -12   3  11      329.83      333.30      6.17 o
 -11   3  11      365.00      364.83      8.77 o
 -10   3  11      124.17      118.13      4.93 o
  -9   3  11       20.76       19.84      2.19 o
  -8   3  11       63.88       72.30      3.28 o
  -7   3  11      205.03      190.95      4.96 o
  -6   3  11       41.87       51.53      2.82 o
  -5   3  11       38.00       27.28      2.24 o
  -4   3  11      746.47      800.06     12.94 o
  -3   3  11     2461.89     2364.39     32.67 o
  -2   3  11      199.38      179.42      4.93 o
  -1   3  11      194.90      184.27      4.75 o
   0   3  11        6.91        8.90      2.22 o
   1   3  11        1.72        1.96      1.38 o
   2   3  11        0.01       -0.23      1.14 o
   3   3  11      202.53      209.99      5.10 o
   4   3  11      699.99      658.83     11.25 o
   5   3  11      356.18      337.69      6.87 o
   6   3  11      167.06      160.76      3.90 o
   7   3  11      374.24      373.25      8.35 o
   8   3  11      163.41      152.65      5.19 o
   9   3  11        8.14        6.65      1.97 o
  10   3  11        0.46        1.12      1.76 o
  11   3  11       38.63       41.27      3.26 o
  12   3  11       23.83       26.95      2.98 o
  13   3  11       25.82       27.79      2.98 o
  14   3  11       11.51       10.93      2.50 o
  15   3  11       56.78       57.92      3.99 o
  16   3  11       46.77       42.56      3.63 o
  17   3  11       10.34        6.24      2.48 o
  18   3  11       55.81       59.78      4.75 o
 -22   4  11       67.70       90.14      9.53 o
 -21   4  11       23.04       22.35      5.80 o
 -20   4  11       40.88       42.23      6.97 o
 -19   4  11       39.56       38.96      6.61 o
 -18   4  11       34.44       42.65      6.64 o
 -17   4  11       62.37       51.74      7.10 o
 -16   4  11        3.99        1.37      5.48 o
 -15   4  11       23.25       27.86      3.42 o
 -14   4  11       84.90       81.40      6.21 o
 -13   4  11        2.06        5.67      2.43 o
 -12   4  11      835.18      767.16     34.86 o
 -11   4  11       62.69       74.19      7.56 o
 -10   4  11      415.69      437.86     27.04 o
  -9   4  11      713.06      718.60     17.13 o
  -8   4  11     1133.61     1145.70     34.60 o
  -7   4  11        9.93       11.69      2.81 o
  -6   4  11       68.90       68.27      5.03 o
  -5   4  11      548.69      523.76     11.14 o
  -4   4  11        5.13        1.73      1.76 o
  -3   4  11      195.67      179.92      8.23 o
  -2   4  11      377.76      391.22     10.87 o
  -1   4  11      223.54      239.54      8.13 o
   0   4  11        6.99        4.83      2.04 o
   1   4  11       25.01       26.44      2.86 o
   2   4  11       25.27       25.38      2.88 o
   3   4  11       22.57       24.68      2.90 o
   4   4  11        2.89        3.42      2.12 o
   5   4  11       52.75       48.34      3.74 o
   6   4  11       81.20       77.33      4.10 o
   7   4  11       60.48       56.66      3.68 o
   8   4  11      146.18      149.14      5.36 o
   9   4  11       27.12       29.36      3.03 o
  10   4  11        9.73        5.82      2.11 o
  11   4  11       67.46       73.21      8.60 o
  12   4  11       50.33       46.44      4.17 o
  13   4  11        2.94        3.64      2.52 o
  14   4  11       39.67       44.89      4.27 o
  15   4  11        0.45       -1.58      2.98 o
  16   4  11       13.54       12.86      3.22 o
  17   4  11       12.32       11.60      2.81 o
 -20   5  11       36.20       49.15      7.48 o
 -19   5  11        1.64        4.98      4.37 o
 -18   5  11       11.77        8.49      3.75 o
 -17   5  11        8.20        4.74      4.50 o
 -16   5  11        1.81       -0.02      2.32 o
 -15   5  11       36.09       34.01      3.86 o
 -14   5  11        0.03        1.36      2.29 o
 -13   5  11        0.06       -0.64      2.17 o
 -12   5  11       36.55       34.31      3.65 o
 -11   5  11       16.26       17.37      7.34 o
 -10   5  11      405.20      379.57     15.31 o
  -9   5  11        8.11        5.92      3.77 o
  -8   5  11       22.52       13.66      5.73 o
  -7   5  11        3.84        0.76      3.09 o
  -6   5  11      386.45      369.41     14.82 o
  -5   5  11       39.57       39.36      5.57 o
  -4   5  11      254.91      246.85     11.65 o
  -3   5  11        0.14       -1.56      2.70 o
  -2   5  11        8.74       11.05      3.73 o
  -1   5  11        2.22        0.96      2.91 o
   0   5  11      198.67      209.25     10.54 o
   1   5  11       29.46       30.66      5.82 o
   2   5  11        8.06        7.76      2.92 o
   3   5  11      127.55      118.85      7.11 o
   4   5  11       17.12       21.38      2.65 o
   5   5  11       58.31       67.07      3.98 o
   6   5  11        0.81        0.85      1.89 o
   7   5  11      285.41      279.41      7.49 o
   8   5  11       11.71       11.59      2.44 o
   9   5  11        0.00       -3.73      1.86 o
  10   5  11       29.11       27.94      3.11 o
  11   5  11        6.62        7.16      2.53 o
  12   5  11        1.76        1.03      2.38 o
  13   5  11       69.97       74.85      5.34 o
  14   5  11       92.20       96.41      6.05 o
  15   5  11      170.49      163.70      7.69 o
 -18   6  11      219.89      243.59      8.91 o
 -17   6  11        0.05        3.63      3.75 o
 -16   6  11       41.71       42.52      4.88 o
 -15   6  11       43.45       39.70      5.37 o
 -14   6  11       61.22       68.08      8.39 o
 -13   6  11        0.80        0.54      3.13 o
 -12   6  11       66.41       57.36      5.92 o
 -11   6  11       19.69       24.52      5.05 o
 -10   6  11       17.84       22.14      4.25 o
  -9   6  11       22.59       28.08     11.40 o
  -8   6  11       38.14       47.23      6.37 o
  -7   6  11        5.41        6.98      3.72 o
  -6   6  11        8.77        6.73      3.76 o
  -5   6  11        0.93       -0.62      3.04 o
  -4   6  11       67.40       59.33     10.11 o
  -3   6  11       64.87       70.34      7.44 o
  -2   6  11       20.68       13.19      7.42 o
  -1   6  11        0.41       -4.52      2.63 o
   0   6  11        4.95        3.17      3.32 o
   1   6  11       98.03       95.01      8.20 o
   2   6  11       22.73       28.36      6.11 o
   3   6  11       51.97       47.27      5.80 o
   4   6  11      499.72      522.56     12.87 o
   5   6  11        0.60        0.14      2.34 o
   6   6  11       33.70       23.32      3.41 o
   7   6  11        7.26        8.04      3.42 o
   8   6  11      206.28      217.13      8.03 o
   9   6  11       96.50       98.80      5.19 o
  10   6  11       40.89       44.22      3.87 o
  11   6  11      360.64      373.08     10.39 o
  12   6  11       15.87       11.24      2.89 o
 -14   7  11      261.00      269.95     11.91 o
 -13   7  11       53.80       47.50      6.00 o
 -12   7  11      124.67      130.28     11.06 o
 -11   7  11      106.69      112.67      8.46 o
 -10   7  11      139.29      150.96      9.64 o
  -9   7  11       63.93       68.62      6.80 o
  -8   7  11        4.19        6.44      4.11 o
  -7   7  11      134.51      141.19     10.66 o
  -6   7  11        2.07       -2.72      3.42 o
  -5   7  11        1.53        0.99      3.44 o
  -4   7  11       84.59      105.62     11.18 o
  -3   7  11      212.22      226.64     12.53 o
  -2   7  11       68.12       60.89     12.33 o
  -1   7  11       44.51       51.21      6.55 o
   0   7  11        1.20        0.11      3.94 o
   1   7  11       62.25       62.59      7.16 o
   2   7  11       19.34       18.38      4.20 o
   3   7  11      272.06      257.97      9.99 o
   4   7  11       12.77       13.92      3.55 o
   5   7  11        5.57        5.03      3.08 o
   6   7  11      402.04      422.18     13.58 o
   7   7  11        2.91        4.26      2.69 o
   8   7  11        3.64        5.63      2.92 o
  -7   8  11      158.16      158.74      9.71 o
  -6   8  11        1.21       -1.25      3.16 o
  -5   8  11       30.65       34.76      6.24 o
  -4   8  11        1.85       15.81      4.61 o
  -3   8  11        2.84        5.16      5.15 o
  -2   8  11        0.50       -0.77      3.56 o
  -1   8  11       69.54       86.10     14.85 o
   0   8  11        2.44       -0.48      3.79 o
   1   8  11       43.56       39.01      6.79 o
 -24   0  12      138.15      128.76      6.98 o
 -23   0  12      185.16      202.50     13.27 o
 -22   0  12        2.75        7.49      2.73 o
 -21   0  12       98.80      117.15      6.28 o
 -20   0  12     1178.05     1249.09     24.02 o
 -19   0  12       76.76       71.80      4.40 o
 -18   0  12      226.80      234.29     10.56 o
 -17   0  12        0.16        1.92      1.95 o
 -16   0  12      348.02      353.83      9.20 o
 -15   0  12        7.29        6.04      2.06 o
 -14   0  12      113.44      125.49      5.12 o
 -13   0  12      747.50      779.95     15.98 o
 -12   0  12      331.97      353.21     10.14 o
 -11   0  12      732.64      744.48     15.29 o
 -10   0  12      829.21      904.03     17.76 o
  -9   0  12        0.01        3.02      1.76 o
  -8   0  12       43.04       42.05      3.18 o
  -7   0  12      968.19      943.67     16.29 o
  -6   0  12        2.89        8.10      1.75 o
  -5   0  12        3.41        9.20      2.03 o
  -4   0  12       49.05       63.15      3.42 o
  -3   0  12      415.55      340.90      9.47 o
  -2   0  12      364.58      293.46      9.06 o
  -1   0  12      769.98      751.45     21.15 o
   0   0  12      312.62      325.75      7.43 o
   1   0  12      643.73      647.82     12.18 o
   2   0  12      330.30      331.30      7.55 o
   3   0  12       31.28       31.18      2.57 o
   4   0  12        1.63        2.25      1.57 o
   5   0  12       72.43       64.38      3.44 o
   6   0  12      258.45      259.14      7.74 o
   7   0  12      138.29      142.70      5.62 o
   8   0  12       52.97       48.68      3.71 o
   9   0  12       16.63       12.25      2.49 o
  10   0  12       19.90       22.21      2.89 o
  11   0  12       60.95       70.50      4.42 o
  12   0  12      138.30      155.46      9.38 o
  13   0  12      103.87      126.74      5.54 o
  14   0  12       55.46       47.44      5.38 o
  15   0  12        1.74        0.28      2.73 o
  16   0  12       56.34       64.54      6.80 o
  17   0  12      125.99      154.23      9.80 o
  18   0  12        0.40       -1.53      3.16 o
 -24   1  12       49.67       43.76      2.70 o
 -23   1  12      153.93      164.78      4.46 o
 -22   1  12      589.82      620.49      9.52 o
 -21   1  12      433.37      446.86      8.15 o
 -20   1  12        6.70        6.02      1.95 o
 -19   1  12       16.57       14.82      1.95 o
 -18   1  12       12.75       10.97      2.65 o
 -17   1  12       40.04       43.21      3.71 o
 -16   1  12        2.77        5.80      2.55 o
 -15   1  12      179.20      184.57      7.06 o
 -14   1  12       25.87       25.72      1.88 o
 -13   1  12        1.43        2.64      1.21 o
 -12   1  12        5.11        6.64      1.33 o
 -11   1  12      115.15      123.19      4.14 o
 -10   1  12       23.57       22.32      1.76 o
  -9   1  12        9.90        6.68      1.25 o
  -8   1  12        7.21        8.65      1.26 o
  -7   1  12       28.03       22.09      2.15 o
  -6   1  12       96.68       81.06      2.71 o
  -5   1  12       16.24       11.98      1.29 o
  -4   1  12        5.79        5.88      1.08 o
  -3   1  12        0.42        1.42      0.96 o
  -2   1  12      610.33      632.19      7.93 o
  -1   1  12      194.40      198.46      3.69 o
   0   1  12       61.08       61.51      2.21 o
   1   1  12       54.27       54.21      2.10 o
   2   1  12       68.51       71.81      2.54 o
   3   1  12       46.91       46.76      2.12 o
   4   1  12      122.18      117.96      3.12 o
   5   1  12      161.09      154.21      3.50 o
   6   1  12       17.99       20.89      1.60 o
   7   1  12       39.56       37.49      2.43 o
   8   1  12        1.47        0.84      1.33 o
   9   1  12       30.88       36.30      3.18 o
  10   1  12       11.76       11.71      1.79 o
  11   1  12       21.67       22.33      2.80 o
  12   1  12        1.11        2.33      1.71 o
  13   1  12      105.74      108.79      4.42 o
  14   1  12      202.80      217.71      6.01 o
  15   1  12       60.39       73.90      3.92 o
  16   1  12        7.88        6.82      2.08 o
  17   1  12       16.43       15.48      2.38 o
  18   1  12       12.52       11.56      3.63 o
 -23   2  12       30.99       33.23      4.26 o
 -22   2  12        6.72        5.84      1.93 o
 -21   2  12       46.60       51.41      3.87 o
 -20   2  12        3.76        4.08      1.62 o
 -19   2  12       94.47       93.99      3.73 o
 -18   2  12       42.99       40.22      2.63 o
 -17   2  12       68.43       60.56      3.02 o
 -16   2  12      223.80      223.53      5.29 o
 -15   2  12        1.62       -0.18      1.32 o
 -14   2  12        6.60        8.77      1.84 o
 -13   2  12        3.99        3.28      1.61 o
 -12   2  12        0.01       -1.48      1.34 o
 -11   2  12       67.73       65.42      3.08 o
 -10   2  12      251.66      259.52      5.78 o
  -9   2  12        0.49        1.09      1.23 o
  -8   2  12        5.85        6.89      1.40 o
  -7   2  12        6.39        4.76      1.20 o
  -6   2  12        0.04        0.66      1.04 o
  -5   2  12        3.58        3.14      1.11 o
  -4   2  12       55.07       52.03      2.20 o
  -3   2  12        6.18        6.94      1.14 o
  -2   2  12       52.61       52.12      2.83 o
  -1   2  12       79.74       83.56      2.64 o
   0   2  12      137.10      143.13      3.30 o
   1   2  12       95.93      101.55      3.16 o
   2   2  12      132.41      137.54      3.54 o
   3   2  12       96.64       99.93      3.15 o
   4   2  12        0.18        0.58      1.11 o
   5   2  12        1.86       -1.14      1.13 o
   6   2  12      235.81      198.71      4.45 o
   7   2  12      314.85      326.78      6.01 o
   8   2  12       34.01       31.38      2.14 o
   9   2  12      654.10      650.98      9.80 o
  10   2  12      430.16      417.50      7.21 o
  11   2  12      242.49      251.66      5.32 o
  12   2  12       32.28       38.26      2.65 o
  13   2  12      120.80      123.53      5.07 o
  14   2  12        2.31        0.53      1.49 o
  15   2  12       15.64       14.90      1.94 o
  16   2  12       84.83       97.74      3.65 o
  17   2  12      138.45      146.61      5.49 o
 -22   3  12       58.88       69.52      6.16 o
 -21   3  12       11.00        4.80      3.24 o
 -20   3  12      109.84      111.77      7.31 o
 -19   3  12        1.34        2.82      3.03 o
 -18   3  12      321.33      319.83     14.15 o
 -17   3  12       98.56       87.49      6.27 o
 -16   3  12       10.05        6.25      3.19 o
 -15   3  12       37.33       41.02      2.46 o
 -14   3  12        1.10       -0.16      1.25 o
 -13   3  12        1.60        1.78      1.35 o
 -12   3  12       10.49        9.20      1.52 o
 -11   3  12        3.83        4.79      1.40 o
 -10   3  12        8.20        7.79      1.84 o
  -9   3  12        9.35        9.04      1.80 o
  -8   3  12       55.62       55.44      3.11 o
  -7   3  12       73.76       86.16      3.67 o
  -6   3  12        0.00       -2.68      1.56 o
  -5   3  12      853.64      849.13     13.84 o
  -4   3  12      253.08      239.88      5.82 o
  -3   3  12      209.62      197.22      5.17 o
  -2   3  12     1113.47     1089.36     16.85 o
  -1   3  12      136.96      130.79      4.28 o
   0   3  12      257.14      233.68      7.73 o
   1   3  12      562.96      560.61     10.21 o
   2   3  12      118.68      107.61      4.10 o
   3   3  12      128.04      125.57      4.15 o
   4   3  12        8.64        8.31      1.54 o
   5   3  12        1.87        1.48      1.62 o
   6   3  12        2.92        2.20      1.23 o
   7   3  12      192.76      203.34      7.41 o
   8   3  12        3.92        2.96      1.97 o
   9   3  12        5.90        4.22      2.00 o
  10   3  12       77.80       76.36      5.01 o
  11   3  12       82.68       91.27      4.74 o
  12   3  12      300.21      292.29      7.88 o
  13   3  12        0.92       -1.70      1.93 o
  14   3  12        3.19        4.76      2.35 o
  15   3  12       40.96       43.54      3.78 o
  16   3  12       16.12       13.76      2.84 o
 -21   4  12       34.36       34.49      4.99 o
 -20   4  12      248.27      269.03     10.87 o
 -19   4  12        5.49        6.05      3.52 o
 -18   4  12       18.92       14.32      3.74 o
 -17   4  12       40.61       51.54      7.34 o
 -16   4  12      157.68      104.59      9.92 o
 -15   4  12       66.48       64.07      4.94 o
 -14   4  12      187.18      180.60      6.99 o
 -13   4  12      136.71      132.27      5.45 o
 -12   4  12      298.13      284.67     12.02 o
 -11   4  12       63.03       59.61      5.13 o
 -10   4  12     1011.30     1008.07     18.90 o
  -9   4  12      715.91      705.89     14.43 o
  -8   4  12      291.55      275.71      7.84 o
  -7   4  12      301.64      276.56      7.71 o
  -6   4  12        1.81        3.27      2.13 o
  -5   4  12       93.12       82.89      4.52 o
  -4   4  12      181.92      161.70      5.80 o
  -3   4  12      369.43      343.16      8.67 o
  -2   4  12       33.63       31.32      3.70 o
  -1   4  12        4.09        3.14      2.37 o
   0   4  12        5.97        5.10      2.49 o
   1   4  12        0.07       -1.97      1.92 o
   2   4  12       31.70       33.38      3.32 o
   3   4  12        2.44       -0.22      1.98 o
   4   4  12       11.82       12.21      2.63 o
   5   4  12       43.75       35.59      3.51 o
   6   4  12       32.31       30.94      3.46 o
   7   4  12        3.61       -1.48      2.10 o
   8   4  12        1.35        0.37      2.23 o
   9   4  12      219.75      224.81      9.47 o
  10   4  12       57.51       55.26      4.48 o
  11   4  12        1.57        1.61      2.38 o
  12   4  12        8.56        7.32      2.81 o
  13   4  12      201.10      227.31      8.25 o
  14   4  12       85.52      109.86      9.78 o
  15   4  12      110.93      131.97      7.07 o
 -19   5  12       39.41       43.78      7.22 o
 -18   5  12      134.80      140.55     11.39 o
 -17   5  12       11.45       11.16      3.82 o
 -16   5  12       11.65        7.96      4.84 o
 -15   5  12       30.65       32.45      3.89 o
 -14   5  12       80.26       86.57      5.67 o
 -13   5  12       42.00       42.67      4.24 o
 -12   5  12       95.76       90.29      5.68 o
 -11   5  12        9.70       12.84      3.35 o
 -10   5  12       26.22       30.11      6.66 o
  -9   5  12       11.71       13.33      4.39 o
  -8   5  12        0.84        1.46      3.49 o
  -7   5  12        7.62       -0.93      3.02 o
  -6   5  12      361.58      365.60     15.27 o
  -5   5  12      228.89      195.76     10.83 o
  -4   5  12        0.48       -1.64      2.97 o
  -3   5  12      166.08      167.54     10.35 o
  -2   5  12      113.15       88.78      8.07 o
  -1   5  12      113.06      110.17      8.97 o
   0   5  12      112.16       79.38     15.25 o
   1   5  12        0.72        1.37      2.49 o
   2   5  12      162.94      168.81      8.90 o
   3   5  12       42.25       43.61      3.86 o
   4   5  12       26.73       25.02      3.32 o
   5   5  12       17.62       23.57      4.58 o
   6   5  12       12.81        7.60      2.60 o
   7   5  12       30.79       35.67      3.39 o
   8   5  12       20.85       20.72      3.59 o
   9   5  12       87.43       90.01      5.03 o
  10   5  12        6.10        0.04      2.60 o
  11   5  12       41.03       39.30      4.29 o
  12   5  12        3.92       -0.37      2.61 o
  13   5  12      206.85      230.78      8.57 o
 -16   6  12      147.61      152.78     10.22 o
 -15   6  12       77.01       75.75      5.76 o
 -14   6  12       54.47       54.33      8.81 o
 -13   6  12       48.68       47.54      5.97 o
 -12   6  12      188.97      181.09     10.02 o
 -11   6  12        4.78        2.67      3.27 o
 -10   6  12      213.57      217.88     12.68 o
  -9   6  12      119.50      111.70      9.61 o
  -8   6  12       48.33       41.46      6.39 o
  -7   6  12      146.81      132.26     14.52 o
  -6   6  12       42.93       43.09      6.37 o
  -5   6  12       19.30       17.46      5.08 o
  -4   6  12       27.47       24.61      5.12 o
  -3   6  12       22.81       26.23      6.47 o
  -2   6  12       10.45       13.30      4.33 o
  -1   6  12       58.68       68.56      7.54 o
   0   6  12       43.57       32.56      5.67 o
   1   6  12       18.97       27.48      5.28 o
   2   6  12       29.89       29.49      5.35 o
   3   6  12        0.12        3.29      3.57 o
   4   6  12      507.79      516.90     19.54 o
   5   6  12      568.74      558.16     20.39 o
   6   6  12       32.43       26.15      3.73 o
   7   6  12       16.91       20.77      3.05 o
   8   6  12        2.11        3.08      2.45 o
   9   6  12       33.67       36.20      3.71 o
  10   6  12       87.28       77.02      4.98 o
 -11   7  12      195.54      193.06     13.02 o
 -10   7  12        0.64        6.38      3.77 o
  -9   7  12       14.67       18.30      4.57 o
  -8   7  12        8.85        4.45      4.31 o
  -7   7  12       47.39       47.10      6.85 o
  -6   7  12       13.53       13.18      4.65 o
  -5   7  12      671.53      721.86     24.77 o
  -4   7  12       31.35       35.24      6.29 o
  -3   7  12       85.49       90.69     17.38 o
  -2   7  12       86.23       89.01      8.77 o
  -1   7  12        9.97        6.74      3.95 o
   0   7  12       44.23       60.89      9.46 o
   1   7  12        8.94       13.79     12.22 o
   2   7  12       31.23       33.97      6.05 o
   3   7  12       40.38       38.94     10.65 o
   4   7  12       51.72       59.26      7.40 o
   5   7  12        6.97        9.73      3.73 o
 -22   1  13      112.69      124.93      6.59 o
 -21   1  13      133.36      150.06      7.15 o
 -20   1  13       14.10       15.59      2.13 o
 -19   1  13      261.23      274.66      6.02 o
 -18   1  13       25.55       25.66      2.54 o
 -17   1  13      289.83      308.31      7.01 o
 -16   1  13      140.28      142.03      4.60 o
 -15   1  13      117.61      120.11      4.44 o
 -14   1  13      207.91      209.61      5.38 o
 -13   1  13      232.51      226.82      7.15 o
 -12   1  13       77.23       75.72      2.96 o
 -11   1  13       20.03       15.42      1.65 o
 -10   1  13       21.29       23.67      1.91 o
  -9   1  13      344.02      355.46      6.31 o
  -8   1  13       11.84        8.85      1.49 o
  -7   1  13       70.41       76.73      3.57 o
  -6   1  13      190.64      179.90      3.96 o
  -5   1  13       16.01       15.38      1.53 o
  -4   1  13       85.61       82.84      2.72 o
  -3   1  13      111.48      116.83      3.05 o
  -2   1  13       17.62       15.75      1.45 o
  -1   1  13      275.77      281.26      4.87 o
   0   1  13       34.27       39.82      2.00 o
   1   1  13       16.59       18.08      1.91 o
   2   1  13        2.59        2.56      1.14 o
   3   1  13      373.08      373.60      5.88 o
   4   1  13       41.23       44.54      2.15 o
   5   1  13       41.93       47.22      3.95 o
   6   1  13        7.71        7.27      1.63 o
   7   1  13      639.05      628.60     10.34 o
   8   1  13       65.21       66.27      4.57 o
   9   1  13      333.11      327.78      7.02 o
  10   1  13        0.43        2.90      1.90 o
  11   1  13       16.79       17.17      2.12 o
  12   1  13        7.12        8.87      1.90 o
  13   1  13       55.54       62.37      3.31 o
  14   1  13        1.02        0.99      1.63 o
  15   1  13        8.25        8.54      1.93 o
  16   1  13      239.92      275.25      7.09 o
 -22   2  13        0.32        0.94      1.96 o
 -21   2  13        8.10        8.33      2.18 o
 -20   2  13      364.84      366.19     13.20 o
 -19   2  13      190.52      201.42      5.25 o
 -18   2  13       12.35       11.81      1.96 o
 -17   2  13       23.41       28.05      2.35 o
 -16   2  13       16.02       15.68      1.94 o
 -15   2  13       25.81       25.29      2.50 o
 -14   2  13      158.99      169.80      5.19 o
 -13   2  13        0.01       -0.19      1.49 o
 -12   2  13       82.48       77.18      3.64 o
 -11   2  13       30.03       30.07      2.68 o
 -10   2  13        7.18        6.28      2.07 o
  -9   2  13       56.40       59.79      2.96 o
  -8   2  13       75.14       77.40      3.01 o
  -7   2  13       22.75       21.18      2.22 o
  -6   2  13      357.24      325.27      8.37 o
  -5   2  13        6.03        6.63      2.00 o
  -4   2  13     1251.14     1196.10     16.79 o
  -3   2  13        9.59        7.79      1.71 o
  -2   2  13      205.33      228.32      4.60 o
  -1   2  13      526.03      495.75      7.28 o
   0   2  13        0.00        0.81      1.12 o
   1   2  13       10.13        6.10      1.26 o
   2   2  13      138.85      129.10      3.38 o
   3   2  13      109.56      103.83      3.60 o
   4   2  13        0.04        0.60      1.26 o
   5   2  13     1558.87     1537.09     19.41 o
   6   2  13      345.56      328.84      6.17 o
   7   2  13      224.42      205.33      4.69 o
   8   2  13      399.78      386.03      7.20 o
   9   2  13        3.46        2.50      1.39 o
  10   2  13       57.80       54.71      2.91 o
  11   2  13       20.30       19.15      2.76 o
  12   2  13      240.89      270.83      6.08 o
  13   2  13      266.78      301.40      6.42 o
  14   2  13      172.98      198.22      5.04 o
  15   2  13        0.72       -0.47      1.81 o
 -21   3  13       37.12       38.90      5.14 o
 -20   3  13      216.62      211.29      9.56 o
 -19   3  13        2.34        4.30      5.76 o
 -18   3  13        1.22        0.08      2.95 o
 -17   3  13        0.53        0.32      3.20 o
 -16   3  13        2.15       -3.29      2.47 o
 -15   3  13       65.65       66.86      4.95 o
 -14   3  13        1.91        2.57      1.49 o
 -13   3  13      216.77      217.01      5.99 o
 -12   3  13        5.77        6.48      1.66 o
 -11   3  13      174.13      178.17      5.85 o
 -10   3  13       42.52       50.51      3.21 o
  -9   3  13      281.20      276.14      6.67 o
  -8   3  13       99.57      103.97      4.17 o
  -7   3  13       74.68       63.86      3.45 o
  -6   3  13      947.76      902.92     14.86 o
  -5   3  13        5.00        0.99      1.62 o
  -4   3  13      546.33      561.79     10.35 o
  -3   3  13       10.97        8.80      1.79 o
  -2   3  13       76.28       74.34      4.16 o
  -1   3  13       49.00       48.99      2.88 o
   0   3  13      221.06      211.68      5.07 o
   1   3  13        6.53        4.70      1.59 o
   2   3  13      144.12      130.72      9.07 o
   3   3  13      129.09      139.36      4.48 o
   4   3  13      204.40      206.74      5.36 o
   5   3  13       46.68       43.68      2.45 o
   6   3  13       44.10       51.98      3.63 o
   7   3  13      156.69      154.97      5.78 o
   8   3  13      103.09      105.43      5.07 o
   9   3  13       11.38       13.78      2.51 o
  10   3  13        3.23        3.61      2.22 o
  11   3  13       12.66       11.29      3.70 o
  12   3  13       10.88        6.97      2.42 o
  13   3  13        8.08        5.92      2.44 o
  14   3  13        2.53        1.37      2.37 o
 -19   4  13        8.02        8.98      3.68 o
 -18   4  13       46.70       40.71      5.10 o
 -17   4  13       16.48       25.11      5.86 o
 -16   4  13        1.02        4.59      4.01 o
 -15   4  13      200.57      197.80      8.99 o
 -14   4  13       33.04       36.79      4.81 o
 -13   4  13      426.73      423.73     10.64 o
 -12   4  13      242.42      238.46      7.68 o
 -11   4  13      688.90      680.36     19.37 o
 -10   4  13       47.63       41.87      3.77 o
  -9   4  13      101.96      101.70      5.35 o
  -8   4  13      255.91      256.06      7.74 o
  -7   4  13      106.48      102.51      7.35 o
  -6   4  13       47.59       46.08      4.56 o
  -5   4  13       20.69       19.55      2.88 o
  -4   4  13      224.89      230.09      7.71 o
  -3   4  13        0.87       -1.75      1.98 o
  -2   4  13       56.76       52.47      3.91 o
  -1   4  13       40.54       40.31      3.93 o
   0   4  13       18.25       16.56      5.06 o
   1   4  13       16.17       14.53      3.15 o
   2   4  13       16.02       12.10      6.99 o
   3   4  13       61.81       68.00      9.60 o
   4   4  13       69.35       74.28      4.93 o
   5   4  13      277.73      292.18     14.13 o
   6   4  13      124.03      116.71      6.00 o
   7   4  13       66.58       58.20      4.66 o
   8   4  13      121.03      129.54      7.46 o
   9   4  13        6.11        6.27      2.82 o
  10   4  13        7.09        5.63      2.83 o
  11   4  13       52.08       53.70      4.75 o
  12   4  13        4.56        3.54      2.85 o
 -17   5  13       65.50       60.14      8.51 o
 -16   5  13       31.37       22.85      5.95 o
 -15   5  13        3.89        0.58      3.28 o
 -14   5  13       30.97       31.54      4.53 o
 -13   5  13       36.82       30.51      3.96 o
 -12   5  13        1.54        0.56      2.83 o
 -11   5  13        0.85        4.28      3.02 o
 -10   5  13       86.02       74.13      5.91 o
  -9   5  13      359.66      346.87     13.84 o
  -8   5  13       13.31        9.52      3.16 o
  -7   5  13       60.24       54.31      6.91 o
  -6   5  13       38.65       45.16      6.41 o
  -5   5  13       13.00       18.56      4.83 o
  -4   5  13        0.33       -3.39      3.08 o
  -3   5  13       17.47       14.84      9.31 o
  -2   5  13       84.46       82.63      5.90 o
  -1   5  13       77.09       67.89      5.51 o
   0   5  13      457.69      470.96     13.57 o
   1   5  13      140.73      157.51      9.20 o
   2   5  13        7.83       10.50      3.26 o
   3   5  13      131.16      138.70      7.51 o
   4   5  13      106.48      135.43      7.43 o
   5   5  13        0.00       -1.93      2.27 o
   6   5  13       39.75       43.57      5.15 o
   7   5  13       23.33       28.70      3.80 o
   8   5  13        0.28        2.21      4.80 o
   9   5  13       78.64       78.30      5.59 o
  10   5  13       29.16       24.70      3.89 o
 -13   6  13        1.15        3.43      3.73 o
 -12   6  13        3.73        2.83      3.66 o
 -11   6  13       63.18       85.33      7.54 o
 -10   6  13       28.28       27.50      5.90 o
  -9   6  13        2.95        3.55      4.23 o
  -8   6  13       95.53       90.59      9.04 o
  -7   6  13        4.01       -0.67      4.68 o
  -6   6  13       27.01       24.56      5.64 o
  -5   6  13       20.92       27.85      5.72 o
  -4   6  13      207.23      221.04     12.34 o
  -3   6  13       26.01       29.17      7.13 o
  -2   6  13        0.22       -3.14      3.17 o
  -1   6  13        0.00        1.41      3.49 o
   0   6  13       10.35        7.23      4.23 o
   1   6  13       35.34       32.14      6.93 o
   2   6  13       17.00       17.54      5.00 o
   3   6  13        4.62        1.66      3.62 o
   4   6  13        0.21       -1.27      3.54 o
   5   6  13      108.33      113.42      7.34 o
   6   6  13       68.46       57.93      8.55 o
   7   6  13       17.28       11.84      3.72 o
  -5   7  13        6.53       16.83      5.34 o
  -4   7  13        0.39       -2.26      3.94 o
  -3   7  13       70.53       70.10      8.41 o
  -2   7  13       49.47       53.87     17.74 o
  -1   7  13       17.92       17.14      5.17 o
 -21   0  14       11.88       12.86      3.27 o
 -20   0  14      107.15       90.58      7.08 o
 -19   0  14        6.84        9.76      4.66 o
 -18   0  14        2.03       -0.13      3.52 o
 -17   0  14      147.22      164.21      6.24 o
 -16   0  14      414.96      418.10     10.63 o
 -15   0  14      110.99      109.40      5.27 o
 -14   0  14       85.37      101.00      7.66 o
 -13   0  14       28.29       23.80      2.98 o
 -12   0  14       78.76       71.87      4.34 o
 -11   0  14        9.80       10.77      2.34 o
 -10   0  14      177.15      196.35      6.53 o
  -9   0  14        3.10       -0.79      1.74 o
  -8   0  14        0.25        4.14      1.91 o
  -7   0  14       14.68        9.77      2.24 o
  -6   0  14      104.76       78.22      4.38 o
  -5   0  14      171.91      152.38      5.64 o
  -4   0  14       96.70       79.50      5.03 o
  -3   0  14      564.68      561.60     11.34 o
  -2   0  14       25.20       34.96      2.89 o
  -1   0  14      206.72      222.12      6.23 o
   0   0  14       51.50       44.74      3.16 o
   1   0  14      127.00      126.63      4.79 o
   2   0  14      274.43      286.89      7.30 o
   3   0  14      358.43      329.95      9.08 o
   4   0  14      183.53      175.66      5.64 o
   5   0  14      327.41      341.20      8.17 o
   6   0  14      199.05      206.58      7.01 o
   7   0  14       19.65       23.97      3.18 o
   8   0  14        1.80        0.34      1.78 o
   9   0  14       25.92       27.11      2.82 o
  10   0  14        1.09       -0.38      2.20 o
  11   0  14       82.58       79.80      5.42 o
  12   0  14      267.46      252.12     11.59 o
  13   0  14      328.39      371.83     14.21 o
  14   0  14      113.94      114.97      8.34 o
 -21   1  14       35.42       40.44      2.83 o
 -20   1  14       15.61       13.32      2.06 o
 -19   1  14       90.56       95.15      4.29 o
 -18   1  14        2.95        3.25      1.85 o
 -17   1  14       16.01       17.17      2.32 o
 -16   1  14       11.40       11.24      2.13 o
 -15   1  14      196.16      204.17      7.45 o
 -14   1  14      181.31      193.01      5.30 o
 -13   1  14        0.11        0.90      1.61 o
 -12   1  14       14.13        9.75      1.89 o
 -11   1  14      282.79      295.33      5.75 o
 -10   1  14        0.11        1.21      1.28 o
  -9   1  14        7.96       10.19      1.56 o
  -8   1  14       16.29       16.77      1.74 o
  -7   1  14       67.64       72.48      2.92 o
  -6   1  14       49.36       54.05      2.48 o
  -5   1  14        7.33        6.89      1.39 o
  -4   1  14      102.40       95.63      3.08 o
  -3   1  14       80.44       76.83      3.64 o
  -2   1  14       36.14       33.45      1.94 o
  -1   1  14       13.48       14.37      1.75 o
   0   1  14       18.55       19.14      1.63 o
   1   1  14       29.93       28.48      1.85 o
   2   1  14        1.40        1.31      1.14 o
   3   1  14        0.91        1.92      1.33 o
   4   1  14       80.32       85.23      3.31 o
   5   1  14      729.91      719.91     10.59 o
   6   1  14       14.38       10.54      1.73 o
   7   1  14       25.72       22.92      2.23 o
   8   1  14       40.02       39.28      2.72 o
   9   1  14       20.61       19.32      2.23 o
  10   1  14       84.50       85.47      3.80 o
  11   1  14       56.17       58.66      3.24 o
  12   1  14       32.52       34.97      3.45 o
  13   1  14       15.81       17.20      2.25 o
 -20   2  14        1.61        3.17      1.97 o
 -19   2  14       25.63       28.86      2.87 o
 -18   2  14        0.58        1.78      1.90 o
 -17   2  14       95.93       95.57      4.55 o
 -16   2  14        0.49       -0.52      1.65 o
 -15   2  14        0.07        0.00      2.11 o
 -14   2  14        0.71        3.72      2.18 o
 -13   2  14      120.09      124.92      8.36 o
 -12   2  14        0.01        1.68      2.70 o
 -11   2  14        1.08        1.58      1.96 o
 -10   2  14        4.73        1.42      2.01 o
  -9   2  14       96.27       86.42      5.91 o
  -8   2  14       33.24       28.80      2.59 o
  -7   2  14       23.82       28.60      3.17 o
  -6   2  14      682.62      705.32     12.23 o
  -5   2  14       79.61       81.93      3.82 o
  -4   2  14      149.45      141.97      5.29 o
  -3   2  14       86.34       90.48      3.88 o
  -2   2  14       48.75       47.20      3.02 o
  -1   2  14       15.64       20.15      2.20 o
   0   2  14       36.80       36.85      2.20 o
   1   2  14       35.62       30.79      2.19 o
   2   2  14        0.16       -0.69      1.21 o
   3   2  14       47.46       52.07      2.57 o
   4   2  14       10.31       11.48      2.01 o
   5   2  14        0.12        0.00      1.32 o
   6   2  14       30.55       34.53      2.41 o
   7   2  14      111.07      110.89      3.89 o
   8   2  14       12.93       10.23      1.79 o
   9   2  14        5.58        3.39      1.57 o
  10   2  14       23.53       22.41      2.19 o
  11   2  14       26.81       23.70      2.23 o
  12   2  14       10.69        9.16      1.84 o
  13   2  14       19.91       20.21      2.15 o
 -19   3  14        0.31        5.29      4.72 o
 -18   3  14       12.64       10.77      3.72 o
 -17   3  14       97.43       96.13      6.91 o
 -16   3  14      126.97      140.93     11.07 o
 -15   3  14      384.32      394.77     10.54 o
 -14   3  14       13.01        8.53      1.75 o
 -13   3  14       47.95       53.38      4.42 o
 -12   3  14       40.29       46.65      2.95 o
 -11   3  14        3.39        3.16      2.21 o
 -10   3  14       48.22       44.58      3.85 o
  -9   3  14        2.01       -0.27      1.84 o
  -8   3  14      484.97      469.33     10.32 o
  -7   3  14        5.31        2.70      1.78 o
  -6   3  14        1.41       -0.43      1.52 o
  -5   3  14       66.92       60.80      3.42 o
  -4   3  14       50.31       42.44      2.96 o
  -3   3  14       12.18       14.21      2.10 o
  -2   3  14       80.18       70.67      3.69 o
  -1   3  14       21.22       22.10      2.25 o
   0   3  14        0.54        0.72      1.47 o
   1   3  14        9.28       10.01      1.88 o
   2   3  14       16.08       16.52      2.08 o
   3   3  14       55.43       60.92      3.22 o
   4   3  14       13.92       14.36      1.83 o
   5   3  14      219.46      239.09      7.02 o
   6   3  14      164.23      171.80      7.35 o
   7   3  14       55.61       50.47      3.87 o
   8   3  14      108.16      110.15      5.93 o
   9   3  14      193.38      195.92      7.78 o
  10   3  14        0.99        2.87      2.33 o
  11   3  14      118.61      115.64      7.17 o
  12   3  14       33.81       29.59      4.73 o
 -17   4  14       35.91       32.02      4.81 o
 -16   4  14        4.80        2.86      6.22 o
 -15   4  14       13.54       13.94      3.78 o
 -14   4  14        4.06        4.34      3.28 o
 -13   4  14       58.71       47.98      5.27 o
 -12   4  14       32.81       34.24      7.43 o
 -11   4  14      129.63      136.09      7.10 o
 -10   4  14        0.05       -0.29      2.35 o
  -9   4  14       25.98       22.90      3.86 o
  -8   4  14       17.31       19.22      3.02 o
  -7   4  14      262.46      263.85      9.86 o
  -6   4  14        8.59       11.78      3.18 o
  -5   4  14        1.94        1.40      2.19 o
  -4   4  14       13.17        6.72      3.24 o
  -3   4  14      148.27      137.37      7.14 o
  -2   4  14        1.88        0.12      2.72 o
  -1   4  14        4.08        2.67      2.38 o
   0   4  14       28.11       37.90      3.71 o
   1   4  14       46.33       43.30      4.79 o
   2   4  14      138.33      135.85      7.47 o
   3   4  14        2.65        4.30      3.84 o
   4   4  14      317.49      320.28      9.58 o
   5   4  14       15.87       14.95      4.30 o
   6   4  14        0.36        1.61      2.62 o
   7   4  14       17.35       15.70      3.29 o
   8   4  14       32.13       22.03      3.61 o
   9   4  14       38.59       31.10      3.99 o
  10   4  14       84.33       81.62      5.76 o
 -14   5  14       13.79       16.43      5.90 o
 -13   5  14        1.60        4.38      3.61 o
 -12   5  14        3.21        1.62      3.32 o
 -11   5  14      455.42      484.21     17.19 o
 -10   5  14      183.42      170.80      8.86 o
  -9   5  14       12.22        9.51      3.36 o
  -8   5  14        4.33        1.92      2.90 o
  -7   5  14       16.30       20.96      3.86 o
  -6   5  14       88.72       84.28      6.56 o
  -5   5  14      234.75      240.53      9.44 o
  -4   5  14        0.10       -0.65      2.81 o
  -3   5  14       11.57       15.00      3.68 o
  -2   5  14        3.24       -3.22      3.85 o
  -1   5  14       20.92       21.74      3.82 o
   0   5  14       55.23       65.51      6.48 o
   1   5  14       47.08       39.37      4.65 o
   2   5  14       27.17       31.26      4.42 o
   3   5  14       39.24       37.92      4.71 o
   4   5  14        0.49        2.91      3.10 o
   5   5  14       16.09       13.55      7.13 o
   6   5  14       71.05       71.64      6.04 o
   7   5  14       30.92       41.29      5.65 o
  -9   6  14       51.87       45.22      7.20 o
  -8   6  14        9.83        6.51      4.64 o
  -7   6  14       16.19       22.81      5.86 o
  -6   6  14       44.93       61.58      8.10 o
  -5   6  14       32.84       27.15      6.13 o
  -4   6  14        0.65       -4.73      3.88 o
  -3   6  14       13.72       12.19      6.14 o
  -2   6  14        8.99        4.14      4.24 o
  -1   6  14      131.64      146.64     11.64 o
   0   6  14      126.62      112.52     10.27 o
   1   6  14      225.51      250.97     16.87 o
   2   6  14       71.46       74.02      8.63 o
 -18   1  15       53.50       55.63      3.43 o
 -17   1  15        0.00       -0.95      1.72 o
 -16   1  15        0.04       -1.10      1.76 o
 -15   1  15      382.22      393.92      8.24 o
 -14   1  15       86.70       94.97      4.15 o
 -13   1  15       49.40       42.91      2.92 o
 -12   1  15       24.32       26.61      2.68 o
 -11   1  15       37.30       41.22      2.86 o
 -10   1  15       93.91      104.47      5.12 o
  -9   1  15       59.33       69.25      3.07 o
  -8   1  15        9.47        6.24      1.53 o
  -7   1  15       36.24       36.88      3.16 o
  -6   1  15      255.02      258.73      7.25 o
  -5   1  15        6.13        3.20      1.35 o
  -4   1  15       87.01       95.02      5.47 o
  -3   1  15        4.31        5.90      1.46 o
  -2   1  15      358.00      365.31      6.30 o
  -1   1  15       17.50       16.53      1.67 o
   0   1  15       53.92       48.92      2.62 o
   1   1  15       89.50       91.46      3.46 o
   2   1  15      131.96      143.07      4.05 o
   3   1  15      128.50      148.95      4.20 o
   4   1  15       80.89       70.09      3.15 o
   5   1  15       14.90       13.58      1.83 o
   6   1  15       63.21       60.14      2.99 o
   7   1  15       69.20       72.25      3.28 o
   8   1  15       36.75       42.83      2.67 o
   9   1  15        3.03        0.97      1.53 o
  10   1  15       13.08       12.80      1.96 o
  11   1  15        4.40        3.81      1.84 o
 -18   2  15       50.96       46.37      3.49 o
 -17   2  15       28.59       27.23      2.93 o
 -16   2  15       45.18       47.67      5.19 o
 -15   2  15        6.24        2.79      2.40 o
 -14   2  15       38.05       33.99      3.70 o
 -13   2  15       79.73       96.51      5.45 o
 -12   2  15       21.43       22.03      3.13 o
 -11   2  15       19.20       18.19      2.96 o
 -10   2  15        0.32       -2.38      1.94 o
  -9   2  15        8.81        9.89      2.30 o
  -8   2  15       15.90       16.46      2.52 o
  -7   2  15      987.62      951.91     16.94 o
  -6   2  15      123.45      127.14      4.82 o
  -5   2  15     1058.92     1115.65     17.70 o
  -4   2  15      448.91      431.21      8.87 o
  -3   2  15       18.60       14.32      3.38 o
  -2   2  15        9.84       10.76      2.13 o
  -1   2  15       57.69       61.93      3.48 o
   0   2  15       43.53       47.27      3.15 o
   1   2  15       24.16       24.80      2.30 o
   2   2  15      115.11       88.13      3.84 o
   3   2  15        0.03       -1.44      1.50 o
   4   2  15        5.74        9.28      2.59 o
   5   2  15       78.40       70.57      3.51 o
   6   2  15        5.42        1.90      1.70 o
   7   2  15      130.71      127.61      6.09 o
   8   2  15       30.93       24.14      2.69 o
   9   2  15       53.44       60.62      3.66 o
  10   2  15        0.16       -1.27      2.39 o
 -16   3  15      208.87      213.63      9.69 o
 -15   3  15       26.16       30.91      4.49 o
 -14   3  15        4.26        2.09      1.70 o
 -13   3  15       11.11       15.17      3.36 o
 -12   3  15        7.81       13.43      2.08 o
 -11   3  15       37.90       36.12      3.57 o
 -10   3  15        6.69        1.85      2.50 o
  -9   3  15       92.89       79.02      4.80 o
  -8   3  15        0.01       -0.81      1.76 o
  -7   3  15       85.92       84.64      4.85 o
  -6   3  15        1.23        2.44      1.84 o
  -5   3  15      322.76      322.55      8.15 o
  -4   3  15       74.85       71.34      5.86 o
  -3   3  15       24.11       22.39      2.65 o
  -2   3  15        5.15        7.40      3.26 o
  -1   3  15       18.05       15.11      2.30 o
   0   3  15        0.43       -0.93      1.82 o
   1   3  15      203.07      190.34     16.27 o
   2   3  15      255.69      262.70      6.44 o
   3   3  15        7.97        5.52      1.66 o
   4   3  15      113.08      101.79      5.69 o
   5   3  15      307.37      318.80      9.40 o
   6   3  15      244.63      256.68      8.42 o
   7   3  15      647.00      632.70     14.51 o
   8   3  15        1.28       -2.81      2.40 o
   9   3  15       19.40       16.50      3.32 o
 -14   4  15      103.34       87.99      6.99 o
 -13   4  15        3.79        0.85      3.26 o
 -12   4  15        0.00        4.55      6.50 o
 -11   4  15        0.50        1.52      3.20 o
 -10   4  15      226.50      225.85     11.13 o
  -9   4  15        0.06       -1.76      2.72 o
  -8   4  15      224.75      220.31     22.53 o
  -7   4  15       71.23       73.28      5.00 o
  -6   4  15        4.99        3.65      2.68 o
  -5   4  15       54.52       59.11      4.80 o
  -4   4  15      286.34      292.37     13.90 o
  -3   4  15      124.55      120.48      6.19 o
  -2   4  15        0.32       -0.07      2.36 o
  -1   4  15       27.79       27.49      3.53 o
   0   4  15        0.05       -0.84      2.32 o
   1   4  15       24.76       23.88      3.44 o
   2   4  15       10.60        6.00      2.77 o
   3   4  15       26.06       33.58      5.21 o
   4   4  15       28.73       38.49      4.94 o
   5   4  15       87.32       85.86      8.74 o
   6   4  15       30.54       31.69      4.11 o
 -10   5  15      237.35      240.86      8.37 o
  -9   5  15       73.28       70.25      5.15 o
  -8   5  15       25.30       25.52      3.68 o
  -7   5  15       45.22       51.08      4.48 o
  -6   5  15       78.61       95.36      5.78 o
  -5   5  15       29.58       30.15      3.81 o
  -4   5  15       22.46       23.40      5.33 o
  -3   5  15       29.66       36.11      3.91 o
  -2   5  15        5.33        1.88      3.14 o
  -1   5  15        4.98        6.78      4.46 o
   0   5  15       34.19       25.91      4.40 o
   1   5  15       92.05      110.59      7.48 o
   2   5  15       29.19       28.31      4.48 o
 -16   0  16      270.19      278.75     17.52 o
 -15   0  16       11.06        3.79      2.39 o
 -14   0  16        1.48        1.01      2.61 o
 -13   0  16       24.00       23.61      3.12 o
 -12   0  16       51.76       58.22      4.22 o
 -11   0  16      120.04      146.18      7.67 o
 -10   0  16        1.90        5.99      2.38 o
  -9   0  16      269.01      288.50      8.52 o
  -8   0  16       13.62       11.83      2.62 o
  -7   0  16        1.65       -0.32      1.98 o
  -6   0  16       65.69       72.12      4.55 o
  -5   0  16       66.64       67.31      4.41 o
  -4   0  16      134.12      138.97      5.79 o
  -3   0  16      299.20      326.44     15.71 o
  -2   0  16      107.21      114.57      5.58 o
  -1   0  16      233.06      241.65      7.76 o
   0   0  16      182.27      195.21      6.22 o
   1   0  16       50.34       53.85      3.74 o
   2   0  16       91.60       92.73      5.35 o
   3   0  16      292.77      325.73      8.30 o
   4   0  16      435.28      476.93     10.57 o
   5   0  16      382.80      380.84      9.15 o
   6   0  16       58.09       63.74      5.49 o
   7   0  16       73.73       68.76      5.22 o
   8   0  16       27.69       19.77      3.46 o
 -15   1  16        0.11        0.35      1.80 o
 -14   1  16      132.32      141.79      4.90 o
 -13   1  16       10.20       12.10      2.44 o
 -12   1  16        7.40        6.07      1.99 o
 -11   1  16        0.72        1.85      1.74 o
 -10   1  16       14.44       11.84      2.14 o
  -9   1  16        6.91        5.50      1.88 o
  -8   1  16       83.52       90.03      3.99 o
  -7   1  16       63.86       69.68      3.10 o
  -6   1  16      135.25      138.64      4.01 o
  -5   1  16        2.57        4.45      1.53 o
  -4   1  16      169.83      171.67      5.51 o
  -3   1  16       14.20       15.45      2.01 o
  -2   1  16       11.60       13.35      2.35 o
  -1   1  16        6.68        8.44      1.80 o
   0   1  16        0.23       -1.36      1.47 o
   1   1  16      115.62      138.88      4.19 o
   2   1  16      471.72      514.76      8.59 o
   3   1  16      136.22      124.03      4.05 o
   4   1  16       12.50       11.89      1.87 o
   5   1  16        2.69        2.26      1.59 o
   6   1  16       18.21       18.54      2.10 o
   7   1  16       11.48       13.98      1.98 o
 -14   2  16       27.77       30.94      5.44 o
 -13   2  16        9.97        6.73      2.58 o
 -12   2  16      233.75      230.17      8.60 o
 -11   2  16        8.49        9.33      2.46 o
 -10   2  16       98.80       95.50      4.84 o
  -9   2  16      145.31      142.42      6.24 o
  -8   2  16      104.09      105.43      6.07 o
  -7   2  16      120.08      120.78      5.21 o
  -6   2  16       51.65       52.79      3.98 o
  -5   2  16       45.73       46.49      3.54 o
  -4   2  16       65.10       63.11      4.19 o
  -3   2  16       88.48       99.67      4.51 o
  -2   2  16       77.22       77.66      3.99 o
  -1   2  16      108.35      110.04      4.60 o
   0   2  16        8.34        8.82      2.28 o
   1   2  16       74.86       76.59      3.97 o
   2   2  16        0.59       -0.61      1.72 o
   3   2  16       11.84        9.89      1.98 o
   4   2  16        1.15        0.63      2.29 o
   5   2  16       16.37       16.75      2.25 o
   6   2  16        6.93        3.92      1.89 o
 -12   3  16       10.32       13.16      2.51 o
 -11   3  16      118.16      114.77      5.75 o
 -10   3  16       40.48       41.78      3.83 o
  -9   3  16        4.81        8.97      2.60 o
  -8   3  16       34.94       29.69      3.33 o
  -7   3  16        9.45       13.53      2.68 o
  -6   3  16       82.12       99.63     10.57 o
  -5   3  16      105.18      113.36      5.03 o
  -4   3  16       80.29       81.51      6.78 o
  -3   3  16        0.04        1.18      1.90 o
  -2   3  16       65.71       73.72      7.71 o
  -1   3  16       53.38       45.88      3.37 o
   0   3  16       57.50       62.96      3.83 o
   1   3  16      175.57      192.56      6.04 o
   2   3  16      126.93      136.59      6.29 o
   3   3  16      255.51      250.92      9.27 o
   4   3  16       29.15       30.06      3.65 o
  -8   4  16        0.14        1.32      3.43 o
  -7   4  16       23.16       22.06      3.96 o
  -6   4  16       46.70       59.16      5.30 o
  -5   4  16       56.03       72.32      5.77 o
  -4   4  16       40.04       53.16      5.11 o
  -3   4  16        6.02        5.71      3.91 o
  -2   4  16        8.08        5.57      3.10 o
  -1   4  16        8.70       10.36      3.41 o
   0   4  16        0.07        1.13      2.93 o
 -11   1  17        1.77        1.67      2.21 o
 -10   1  17       34.12       31.26      3.19 o
  -9   1  17      157.44      152.44      5.69 o
  -8   1  17      224.56      226.78      6.86 o
  -7   1  17       54.31       56.46      3.92 o
  -6   1  17      564.39      585.99     12.12 o
  -5   1  17       85.18       81.91      4.55 o
  -4   1  17       16.45       23.78      2.91 o
  -3   1  17      184.38      198.52      6.06 o
  -2   1  17      210.44      201.70      5.51 o
  -1   1  17        5.95        8.23      1.90 o
   0   1  17       19.47       28.81      2.67 o
   1   1  17        0.55        3.80      1.71 o
   2   1  17       39.84       42.73      2.85 o
  -9   2  17       55.77       50.90      4.05 o
  -8   2  17      354.39      362.72     14.61 o
  -7   2  17        2.23        4.55      2.27 o
  -6   2  17      154.17      180.57      6.10 o
  -5   2  17        8.57       15.82      2.89 o
  -4   2  17       40.85       43.38      3.52 o
  -3   2  17        1.45        2.65      1.98 o
  -2   2  17       35.89       39.83      4.14 o
  -1   2  17       14.22       17.91      2.60 o
   0   2  17       15.72       16.05      3.08 o
 
